# Supplementary material for: High prevalence of burnout syndrome among medical and nonmedical residents during the COVID-19 pandemic
Source: PLoS One. 2022 Nov 22;17(11):e0267530. doi: 10.1371/journal.pone.0267530 (PMC9681108; doi:10.1371/journal.pone.0267530)
Supplement: S1 Data — (XLSX) [file pone.0267530.s001.xlsx]

## Sheet: Sheet1
ID	Age	Sex	Race	Comorbidity	ComorbAny	HRiskFactor	EBSERH	Institution	FinSupp	UnivHosp	FedState	RsPrgType	ProfCateg	ResidProgName	MedSpec	MDSpecBA	DASS21_Q1S	DASS21_Q2A	DASS21_Q3D	DASS21_Q4A	DASS21_Q5D	DASS21_Q6S	DASS21_Q7A	DASS21_Q8S	DASS21_Q9A	DASS21_Q10D	DASS21_Q11S	DASS21_Q12S	DASS21_Q13D	DASS21_Q14S	DASS21_Q15A	DASS21_Q16D	DASS21_Q17D	DASS21_Q18S	DASS21_Q19A	DASS21_Q20A	DASS21_Q21D	DASS21_D	DASS21_A	DASS21_S	DASS21_Classif_D	DASS21_Classif_A	DASS21_Classif_S	PHQ9_Q1	PHQ9_Q2	PHQ9_Q3	PHQ9_Q4	PHQ9_Q5	PHQ9_Q6
36	28	1	1	Nenhuma;	0	0	1	Complexo do Hospital de Clínicas da Universidade Federal do Paraná	1	1	PR	1	1	Medicina	Pediatria	5	3	0	1	0	3	3	0	3	0	2	2	3	3	3	0	2	0	1	0	0	0	11	0	18	1	0	1	2	2	0	0	2	0
37	30	0	1	asma;	1	1	1	Complexo do Hospital de Clínicas da Universidade Federal do Paraná	1	1	PR	1	1	Medicina	Cardiologia	2	2	2	3	3	3	2	1	2	3	3	2	3	3	3	3	3	3	2	0	2	3	21	14	16	3	2	1	3	3	3	2	1	3
38	28	0	1	Nenhuma;	0	0	1	Complexo do Hospital de Clínicas da Universidade Federal do Paraná	1	1	PR	1	1	Medicina	Neonatologia	5	2	2	2	2	3	2	1	2	2	3	3	3	3	3	2	3	3	3	1	1	1	18	11	18	2	2	1	3	3	2	3	0	2
39	23	1	1	Nenhuma;	0	0	1	Complexo do Hospital de Clínicas da Universidade Federal do Paraná	1	1	PR	0	3	Farmácia-bioquímica	999	999	1	1	0	0	2	1	3	2	2	0	2	2	1	1	0	1	2	3	3	0	0	6	9	12	0	1	0	1	1	2	2	2	1
40	28	1	1	Nenhuma;	0	0	1	Complexo Hospitalar da Universidade Federal do Ceará (Maternidade Escola Assis Chateaubriand)	1	1	CE	0	4	Nutrição	999	999	2	0	1	1	2	3	0	3	0	0	1	1	1	0	0	0	0	2	1	0	0	4	2	12	0	0	0	0	0	0	2	2	1
41	30	1	1	Nenhuma;	0	0	1	Complexo Hospitalar da Universidade Federal do Ceará (Maternidade Escola Assis Chateaubriand)	1	1	CE	1	1	Medicina	Neonatologia	5	2	1	1	1	1	1	0	2	2	0	1	2	2	1	2	0	0	2	1	2	0	4	9	11	0	1	0	1	1	1	1	1	0
42	29	1	1	Nenhuma;	0	0	1	Complexo Hospitalar da Universidade Federal do Ceará	1	1	CE	0	3	Farmácia	999	999	3	2	2	2	3	2	3	2	3	1	3	3	3	2	3	3	3	3	2	2	1	16	17	18	2	3	1	3	3	3	3	3	1
43	27	1	1	Nenhuma;	0	0	1	Complexo Hospitalar da Universidade Federal do Ceará	1	1	CE	0	7	Serviço Social	999	999	1	0	1	1	1	0	2	2	1	0	2	3	1	0	0	1	1	0	0	0	1	6	4	8	0	0	0	1	1	2	1	0	1
44	22	0	2	Obesidade / Bronquite ;	1	1	1	Hospital das Clínicas da Universidade Federal de Goiás	1	1	GO	0	5	Psicologia	999	999	2	1	3	2	3	1	1	3	2	1	3	2	3	2	1	3	0	2	3	3	1	14	13	15	2	2	1	3	3	2	2	2	3
45	31	1	1	999	999	999	1	Hospital das Clínicas da Universidade Federal de Minas Gerais	1	1	MG	1	1	Medicina	MEDICINA DE EMERGENCIA	1	2	2	1	2	1	2	0	3	2	1	2	3	2	2	2	1	0	1	2	2	0	6	12	15	0	2	1	2	1	2	2	1	2
46	25	0	2	Nenhuma;	0	0	1	Complexo Hospitalar Universitário da Universidade Federal do Pará	1	1	PA	0	8	Odontologia	999	999	1	1	0	0	0	0	0	0	0	0	0	0	2	0	0	0	0	1	0	0	0	2	1	2	0	0	0	0	0	0	0	0	0
47	27	1	1	Nenhuma;	0	0	1	Complexo do Hospital de Clínicas da Universidade Federal do Paraná	1	1	PR	0	3	Farmácia-bioquímica	999	999	3	1	1	1	0	2	3	3	2	0	3	2	1	2	1	0	0	1	2	2	0	2	12	16	0	2	1	1	1	3	2	2	0
48	30	1	1	Nenhuma;	0	0	1	Hospital das Clínicas da Universidade Federal de Goiás	1	1	GO	1	1	Medicina	Pneumologia pediátrica	5	3	2	3	2	2	3	1	3	1	1	3	3	3	3	2	2	1	2	1	1	0	12	10	20	1	2	2	2	2	2	3	2	2
49	25	1	2	Nenhuma;	0	0	1	Complexo Hospitalar da Universidade Federal do Ceará	1	1	CE	0	4	Nutrição	999	999	3	2	2	3	2	3	2	3	3	0	3	2	3	2	2	2	2	3	3	1	1	12	16	19	1	3	2	1	3	1	3	3	1
50	25	1	1	Nenhuma;	0	0	1	Complexo do Hospital de Clínicas da Universidade Federal do Paraná	1	1	PR	0	3	Farmácia-bioquímica	999	999	1	1	1	1	2	1	0	1	0	0	2	2	1	1	1	3	1	2	1	1	1	9	5	10	0	0	0	2	1	2	1	1	0
51	25	1	2	Nenhuma;	0	0	1	Complexo Hospitalar Universitário da Universidade Federal do Pará	1	1	PA	0	2	Enfermagem	999	999	2	1	1	2	2	2	1	2	2	1	2	2	1	1	1	1	1	1	1	1	0	7	9	12	0	1	0	1	0	1	1	1	0
52	28	1	1	Diabetes;	1	1	1	Complexo do Hospital de Clínicas da Universidade Federal do Paraná	1	1	PR	1	1	Medicina	Neurologia	2	3	0	2	2	2	2	1	3	3	2	3	3	3	2	3	3	3	2	2	1	3	18	12	18	2	2	1	2	3	3	3	3	3
53	23	1	2	Nenhuma;	0	0	1	Hospital Universitário Cassiano Antonio de Moraes da Universidade Federal do Espírito Santo	1	1	ES	0	6	Fisioterapia	999	999	1	0	0	1	2	2	0	1	0	0	1	2	2	1	0	0	0	2	1	1	0	4	3	10	0	0	0	1	1	1	2	1	0
54	33	1	1	Alergia e sinusite;	1	0	1	Hospital Universitário Antonio Pedro da Universidade Federal Fluminense	1	1	RJ	0	3	Farmácia	999	999	3	3	2	2	3	3	2	3	2	3	2	3	3	3	3	3	3	3	3	3	3	20	18	20	2	3	2	3	3	3	3	3	3
55	35	1	1	Nenhuma;	0	0	1	Hospital Universitário Antonio Pedro da Universidade Federal Fluminense	1	1	RJ	1	1	Medicina	Infectologia	2	3	0	1	2	1	2	1	2	3	3	1	2	3	2	1	2	1	2	2	1	0	11	10	14	1	2	0	2	1	0	1	2	1
56	25	1	1	Nenhuma;	0	0	1	Hospital Universitário da Universidade de Brasília	1	1	DF	0	4	Nutrição	999	999	1	0	0	0	1	1	1	0	1	0	1	2	0	0	1	0	1	1	0	0	0	2	3	6	0	0	0	1	0	3	3	1	0
57	30	1	1	Nenhuma;	0	0	1	Hospital Universitário da Universidade Federal de Juiz de Fora	1	1	MG	1	1	Medicina	Psiquiatria	2	3	3	1	2	2	3	2	2	1	1	3	3	3	2	0	1	0	3	2	2	0	8	12	19	0	2	2	1	1	2	2	0	1
58	27	1	3	Nenhuma;	0	0	1	Hospital Universitário da Universidade de Brasília	1	1	DF	1	1	Medicina	Ginecologia e Obstetrícia	4	1	0	0	0	2	2	0	1	0	1	1	2	2	1	1	2	0	1	0	0	0	7	1	9	0	0	0	2	1	0	1	0	0
59	26	1	1	Nenhuma;	0	0	1	Hospital Universitário da Universidade Federal de Juiz de Fora	1	1	MG	0	10	Análises clínicas	999	999	2	2	0	3	3	1	2	3	1	1	3	2	2	1	2	2	2	3	2	2	2	12	14	15	1	2	1	1	2	1	1	3	1
60	25	1	2	999	999	999	1	Hospital das Clínicas da Universidade Federal de Goiás	1	1	GO	0	10	Biomedicina	999	999	1	3	2	1	0	2	0	2	0	2	2	2	2	1	0	2	0	1	2	0	2	10	6	11	1	0	0	2	3	1	3	1	0
61	28	1	1	Nenhuma;	0	0	1	Hospital Universitário da Universidade Federal de Sergipe	1	1	SE	1	1	Medicina	Pré-requisito em Área Cirúrgica Básica	3	0	0	1	0	1	0	0	0	0	0	0	1	1	2	0	1	0	0	0	0	0	4	0	3	0	0	0	2	1	2	2	1	1
62	26	1	3	Nenhuma;	0	0	1	Hospital Universitário Antonio Pedro da Universidade Federal Fluminense	1	1	RJ	0	999	Multiprofissional	999	999	2	2	1	1	1	2	2	2	2	2	2	2	2	2	1	1	1	1	1	2	1	9	11	13	0	2	0	1	1	2	2	2	2
63		1	1	Nenhuma;	0	0	1	Hospital das Clínicas da Universidade Federal de Goiás	1	1	GO	1	1	Medicina	Clínica Médica	1	1	1	1	2	2	2	0	2	2	0	1	2	1	1	1	1	0	0	1	0	0	5	7	9	0	0	0	1	1	3	3	3	1
64	30	1	1	Nenhuma;	0	0	1	Hospital Universitário da Universidade de Brasília	1	1	DF	1	1	Medicina	Pediatria	5	2	2	1	3	0	1	3	3	3	1	3	3	1	1	3	1	2	1	3	3	0	6	20	14	0	4	0	1	1	3	3	1	3
65	25	1	1	Nenhuma;	0	0	1	Hospital Universitário de Santa Maria da Universidade Federal de Santa Maria	1	1	RS	0	2	Enfermagem	999	999	3	2	1	1	2	1	1	3	2	1	2	2	2	1	1	1	2	2	2	2	1	10	11	14	1	2	0	3	3	2	3	2	2
66	28	1	1	Nenhuma;	0	0	1	Hospital Universitário da Universidade Federal de Juiz de Fora	1	1	MG	1	1	Medicina	Clínica Médica	1	3	1	2	0	2	3	1	3	3	3	3	3	3	3	3	2	3	3	1	2	2	17	11	21	2	2	2	2	2	2	3	3	3
67	25	1	2	Nenhuma;	0	0	1	Hospital Universitário da Universidade Federal do Piauí	1	1	PI	1	1	Medicina	Clínica Médica	1	2	0	0	0	2	2	0	0	0	1	2	2	2	2	0	1	0	2	0	0	0	6	0	12	0	0	0	0	1	0	2	1	0
68	46	1	2	Nenhuma;	0	0	1	Hospital Universitário Getúlio Vargas da Universidade Federal do Amazonas	1	1	AM	0	5	Psicologia	999	999	1	0	1	0	1	0	0	1	0	0	0	1	1	1	0	1	0	1	0	0	0	4	0	5	0	0	0	1	1	2	1	0	0
69	28	1	3	Nenhuma;	0	0	1	Hospital Universitário Lauro Wanderley da Universidade Federal da Paraíba	1	1	PB	0	7	Serviço Social	999	999	2	2	0	3	2	1	1	1	0	1	2	2	1	1	2	1	0	1	2	1	2	7	11	10	0	2	0	1	1	2	2	2	0
70	26	1	1	Nenhuma;	0	0	1	Hospital Universitário da Universidade Federal de Santa Catarina	1	1	SC	0	2	Enfermagem	999	999	1	2	1	2	0	1	0	1	1	1	1	2	2	2	2	2	2	2	2	2	2	10	11	10	1	2	0	3	2	2	2	1	3
71	27	1	2	Nenhuma;	0	0	1	Hospital Universitário Lauro Wanderley da Universidade Federal da Paraíba	1	1	PB	0	5	Psicologia	999	999	3	2	2	1	2	3	0	2	3	2	2	3	2	3	2	1	2	3	0	0	1	12	8	19	1	1	2	1	3	3	2	2	2
72	37	1	1	Obesidade;	1	1	1	Hospital Universitário Maria Aparecida Pedrossian da Universidade Federal de Mato Grosso do Sul	1	1	MS	1	1	Medicina	Pneumologia	2	1	0	0	1	0	0	0	1	0	1	0	1	1	0	1	0	0	0	1	0	0	2	3	3	0	0	0	0	2	3	2	0	0
73	26	0	1	Nenhuma;	0	0	1	Hospital Universitário Professor Edgard Santos da Universidade Federal da Bahia	1	1	BA	1	1	Medicina	Ginecologia e Obstetrícia	4	1	0	0	0	1	0	0	0	0	0	2	1	0	0	0	0	0	2	2	1	0	1	3	6	0	0	0	0	0	3	2	2	0
74	27	1	3	Imunossupressão;	1	1	1	Hospital Universitário da Universidade Federal de Sergipe	1	1	SE	0	4	Nutrição	999	999	1	0	1	2	1	1	0	1	0	0	1	2	1	2	0	1	0	2	2	1	0	4	5	10	0	0	0	1	0	2	1	2	1
75	23	1	1	Tabagismo;	1	1	1	Complexo do Hospital de Clínicas da Universidade Federal do Paraná	1	1	PR	0	5	Psicologia	999	999	1	0	1	3	1	3	2	2	3	3	3	3	3	2	2	0	0	3	3	1	0	8	14	17	0	2	1	2	1	3	3	3	1
76	23	1	2	Nenhuma;	0	0	1	Hospital Universitário da Universidade Federal de Sergipe	1	1	SE	0	999	Multiprofissional	999	999	2	2	2	1	3	3	2	2	2	2	3	3	3	3	2	3	3	3	3	3	1	17	15	19	2	3	2	1	1	1	1	0	2
77	30	1	1	Nenhuma;	0	0	1	Hospital Universitário Antonio Pedro da Universidade Federal Fluminense	1	1	RJ	1	1	Medicina	Radiologia e Diagnóstico por Imagem	6	1	0	0	0	0	2	0	0	0	1	2	1	3	1	0	1	1	1	0	1	0	6	1	8	0	0	0	1	1	1	1	0	1
78	27	0	2	999	999	999	1	Hospital Universitário Lauro Wanderley da Universidade Federal da Paraíba	1	1	PB	0	10	Educação Física	999	999	2	1	0	3	1	0	0	2	2	0	1	2	1	0	0	0	0	2	3	0	1	3	9	9	0	1	0	2	2	1	2	3	0
79	34	1	1	Nenhuma;	0	0	1	Hospital Universitário Dr. Miguel Riet Corrêa Júnior da Universidade Federal do Rio Grande	1	1	RS	0	2	Enfermagem	999	999	2	3	1	0	3	3	1	1	1	3	2	1	3	3	1	3	3	3	1	1	0	16	8	15	2	1	1	2	2	3	2	3	2
80	23	1	2	Cardiopatia crônica;	1	1	1	Hospital Universitário Júlio Müller da Universidade Federal do Mato Grosso	1	1	MT	0	999	Multiprofissional	999	999	1	2	0	3	0	1	1	1	1	0	2	1	0	0	0	0	0	3	3	1	0	0	11	9	0	2	0	0	0	3	2	3	0
81	26	1	1	Nenhuma;	0	0	1	Hospital Universitário Professor Edgard Santos da Universidade Federal da Bahia	1	1	BA	1	1	Medicina	Dermatologia	2	1	1	0	1	0	0	0	1	0	0	1	1	0	0	1	0	0	1	1	1	0	0	5	5	0	0	0	0	0	1	1	1	0
82	27	1	1	Nenhuma;	0	0	1	Complexo do Hospital de Clínicas da Universidade Federal do Paraná	1	1	PR	1	1	Medicina	Neurologia pediátrica	5	2	2	2	0	1	1	3	3	2	1	1	2	2	0	1	2	2	3	1	1	0	10	10	12	1	2	0	3	2	2	3	2	3
83	23	1	1	Nenhuma;	0	0	1	Complexo do Hospital de Clínicas da Universidade Federal do Paraná	1	1	PR	0	6	Fisioterapia	999	999	1	2	1	0	2	1	0	1	0	1	1	3	1	1	1	1	2	2	1	1	1	9	5	10	0	0	0	2	1	2	2	2	1
84	25	1	2	Nenhuma;	0	0	1	Hospital Universitário da Universidade Federal de Sergipe	1	1	SE	1	1	Medicina	Pediatria	5	2	1	1	2	1	2	1	2	2	0	2	3	2	1	1	0	0	2	2	1	0	4	10	14	0	2	0	1	1	1	1	1	0
85	25	1	1	Nenhuma;	0	0	1	Hospital Universitário Cassiano Antonio de Moraes da Universidade Federal do Espírito Santo	1	1	ES	1	1	Medicina	Dermatologia	2	3	2	0	1	2	1	0	2	0	1	3	2	0	1	0	1	1	3	0	0	0	5	3	15	0	0	1	0	1	0	3	3	2
86	22	1	1	Nenhuma;	0	0	1	Complexo Hospitalar da Universidade Federal do Ceará	1	1	CE	0	6	Fisioterapia	999	999	2	1	0	0	0	2	0	1	2	0	2	1	1	0	0	1	0	3	0	1	0	2	4	11	0	0	0	1	2	2	3	0	0
87	27	0	2	Nenhuma;	0	0	1	Hospital Universitário da Universidade Federal de Juiz de Fora	1	1	MG	0	6	Fisioterapia	999	999	2	2	0	1	2	1	0	1	0	0	2	1	1	0	0	1	1	3	2	1	2	7	6	10	0	0	0	2	1	3	2	3	2
88		1	1	Nenhuma;	0	0	1	Complexo do Hospital de Clínicas da Universidade Federal do Paraná	1	1	PR	1	1	Medicina	Pneumologia pediátrica	5	1	0	1	0	2	1	0	1	1	0	1	2	1	1	0	0	0	2	0	1	0	4	2	9	0	0	0	0	1	1	2	0	1
89	24	1	2	Nenhuma;	0	0	1	Hospital Universitário da Universidade Federal de Sergipe	1	1	SE	0	3	Farmácia	999	999	3	1	1	3	2	3	2	2	3	0	2	3	1	3	3	1	2	3	2	3	2	9	17	19	0	3	2	2	2	3	2	3	2
90	25	0	2	Nenhuma;	0	0	1	Hospital Universitário da Universidade Federal de Sergipe	1	1	SE	0	3	Farmácia	999	999	1	1	1	1	3	1	2	3	2	2	3	2	3	2	2	3	2	3	2	2	2	16	12	15	2	2	1	3	2	3	3	2	2
91	26	1	1	Nenhuma;	0	0	1	Hospital Universitário Lauro Wanderley da Universidade Federal da Paraíba	1	1	PB	1	1	Medicina	MFC	1	2	1	1	2	2	0	0	2	3	2	2	3	2	1	2	2	1	2	0	2	0	10	10	12	1	2	0	1	1	2	2	3	1
92	26	1	1	Nenhuma;	0	0	1	Hospital Universitário da Universidade Federal da Grande Dourados	1	1	MS	0	999	Multiprofissional	999	999	0	0	0	0	0	1	0	0	0	0	1	1	0	0	0	1	0	1	0	0	0	1	0	4	0	0	0	1	1	1	1	0	0
93		0	1	Nenhuma;	0	0	1	Complexo Hospitalar da Universidade Federal do Ceará	1	1	CE	1	1	Medicina	Neurologia	2	3	1	2	1	3	1	1	3	1	3	2	2	3	2	1	1	3	3	1	1	3	18	7	16	2	0	1	2	2	2	2	2	2
94	28	1	1	Nenhuma;	0	0	1	Hospital Universitário Professor Edgard Santos da Universidade Federal da Bahia	1	1	BA	1	1	Medicina	Dermatologia	2	2	0	2	2	2	2	2	2	3	2	2	2	2	2	2	2	1	3	2	2	2	13	13	15	1	2	1	3	2	1	1	3	2
95	23	1	1	Nenhuma;	0	0	1	Complexo do Hospital de Clínicas da Universidade Federal do Paraná	1	1	PR	0	3	Farmácia	999	999	2	0	0	1	2	2	1	2	0	0	2	2	2	1	1	0	0	1	0	1	0	4	4	12	0	0	0	1	1	3	2	3	1
96	25	1	1	Nenhuma;	0	0	1	Hospital de Clínicas da Universidade Federal de Uberlândia	1	1	MG	0	4	Nutrição	999	999	3	2	1	2	2	2	2	3	2	2	2	3	2	2	3	2	2	2	2	2	1	12	15	17	1	3	1	1	2	3	3	3	2
97	38	1	1	Nenhuma;	0	0	1	Hospital Universitário da Universidade Federal do Piauí	1	1	PI	1	1	Medicina	Medicina Intensiva	1	0	0	0	0	0	0	0	0	0	0	0	0	0	0	0	0	0	2	0	0	0	0	0	2	0	0	0	0	0	1	1	0	0
98	23	1	2	Nenhuma;	0	0	1	Hospital de Clínicas da Universidade Federal de Uberlândia	1	1	MG	0	5	Psicologia	999	999	1	2	1	1	1	0	0	1	3	1	1	1	1	0	1	1	0	0	1	1	0	5	9	4	0	1	0	1	1	2	2	2	1
99	36	1	1	Nenhuma;	0	0	1	Hospital Universitário da Universidade Federal de Santa Catarina	1	1	SC	1	1	Medicina	Hepatologia	2	3	1	3	1	2	1	1	3	1	1	3	3	3	3	2	2	1	3	2	2	1	13	10	19	1	2	2	3	3	3	3	3	3
100	31	0	1	Hipertensão arterial sistêmica;	1	1	1	Hospital Universitário de Santa Maria da Universidade Federal de Santa Maria	1	1	RS	1	1	Medicina	Psiquiatria	2	2	0	2	2	2	3	0	2	0	2	1	2	2	2	0	1	1	2	3	0	1	11	5	14	1	0	0	2	2	1	3	2	2
101	28	0	1	Nenhuma;	0	0	1	Hospital Universitário da Universidade Federal da Grande Dourados	1	1	MS	0	2	Enfermagem	999	999	0	0	1	0	3	0	0	0	1	0	0	0	0	1	0	1	0	0	0	0	0	5	1	1	0	0	0	0	0	0	0	0	0
102	27	1	2	Nenhuma;	0	0	1	Hospital Universitário da Universidade Federal do Piauí	1	1	PI	1	1	Medicina	Dermatologia	2	2	0	2	0	3	2	0	1	0	3	2	2	3	3	0	3	3	2	0	1	3	20	1	14	2	0	0	3	3	3	3	1	3
103	28	1	1	Nenhuma;	0	0	1	Hospital Universitário Professor Edgard Santos da Universidade Federal da Bahia	1	1	BA	1	1	Medicina	Dermatologia	2	1	1	0	2	3	2	0	1	0	2	2	2	2	2	0	1	3	2	0	1	2	13	4	12	1	0	0	3	2	1	2	2	3
104	24	1	1	Nenhuma;	0	0	1	Hospital Universitário da Universidade Federal da Grande Dourados	1	1	MS	0	2	Enfermagem	999	999	1	0	0	1	1	1	0	1	0	0	1	1	0	1	0	0	0	1	1	0	0	1	2	7	0	0	0	1	0	1	1	2	0
105	29	1	1	Nenhuma;	0	0	1	Hospital Universitário da Universidade de Brasília	1	1	DF	1	1	Medicina	Geriatria	2	1	1	1	2	3	2	0	2	1	1	3	3	3	2	1	2	2	3	2	3	3	15	10	16	2	2	1	3	3	3	3	2	3
106	27	1	1	Nenhuma;	0	0	1	Hospital das Clínicas da Universidade Federal de Pernambuco	1	1	PE	1	1	Medicina	Clínica Médica	1	0	0	0	0	0	0	0	0	0	0	0	0	0	0	0	0	0	0	0	0	0	0	0	0	0	0	0	0	0	0	0	0	0
107	27	1	1	Nenhuma;	0	0	1	Complexo do Hospital de Clínicas da Universidade Federal do Paraná	1	1	PR	1	1	Medicina	Pediatria	5	1	0	0	0	2	2	1	1	1	0	2	2	2	2	0	1	0	1	1	0	0	5	3	11	0	0	0	2	1	0	2	2	0
108		1	1	Nenhuma;	0	0	1	Complexo Hospitalar da Universidade Federal do Ceará	1	1	CE	0	4	Nutrição	999	999	1	1	1	2	0	2	2	1	2	1	2	1	1	1	1	1	2	2	2	3	0	6	13	10	0	2	0	1	1	3	3	3	2
109	30	1	1	Nenhuma;	0	0	1	Complexo do Hospital de Clínicas da Universidade Federal do Paraná	1	1	PR	1	1	Medicina	Cardiologia	2	2	1	1	1	1	3	2	2	3	2	3	3	1	2	2	1	1	2	2	3	3	10	14	17	1	2	1	2	2	1	3	3	2
110	23	1	2	Nenhuma;	0	0	1	Hospital Universitário da Universidade Federal de Sergipe	1	1	SE	0	8	Odontologia	999	999	2	1	0	0	3	3	0	1	1	2	3	2	2	2	1	1	0	3	0	2	1	9	5	16	0	0	1	3	3	3	3	3	3
111	31	1	4	Nenhuma;	0	0	1	Hospital Universitário Getúlio Vargas da Universidade Federal do Amazonas	1	1	AM	1	1	Medicina	Pediatria	5	1	1	2	1	2	2	1	2	2	2	2	2	2	1	1	2	2	2	1	2	0	12	9	12	1	1	0	3	3	3	3	3	2
112	24	1	1	Nenhuma;	0	0	1	Hospital Universitário Júlio Müller da Universidade Federal do Mato Grosso	1	1	MT	0	4	Nutrição	999	999	1	2	2	3	3	2	0	3	3	2	2	2	1	0	1	3	2	2	2	1	0	13	12	12	1	2	0	3	1	2	3	3	1
113	35	1	2	Nenhuma;	0	0	1	Complexo Hospitalar da Universidade Federal do Ceará	1	1	CE	0	6	Fisioterapia	999	999	0	1	0	0	1	0	0	0	1	0	1	1	1	0	1	0	0	0	1	0	0	2	4	2	0	0	0	1	1	2	2	2	1
114	28	0	2	Nenhuma;	0	0	1	Complexo do Hospital de Clínicas da Universidade Federal do Paraná	1	1	PR	1	1	Medicina	Clínica Médica	1	1	0	0	0	2	1	0	0	2	1	1	1	2	2	1	1	1	2	0	0	0	7	3	8	0	0	0	1	1	1	1	1	2
115	22	1	1	Nenhuma;	0	0	1	Maternidade Escola Januário Cicco da Universidade Federal do Rio Grande do Norte	1	1	RN	0	10	Fonoaudiologia	999	999	1	0	0	1	1	2	1	1	1	1	1	1	1	0	1	0	0	1	0	2	0	3	6	7	0	0	0	1	1	2	2	2	2
116	31	0	1	Nenhuma;	0	0	1	Complexo do Hospital de Clínicas da Universidade Federal do Paraná	1	1	PR	1	1	Medicina	Gastroenterologia	2	0	0	0	0	1	0	0	0	2	0	0	0	0	0	0	0	0	0	0	0	0	1	2	0	0	0	0	0	0	0	1	0	0
117	27	1	1	Nenhuma;	0	0	1	Hospital das Clínicas da Universidade Federal de Minas Gerais	1	1	MG	1	1	Medicina	Dermatologia	2	0	0	0	0	0	1	0	1	0	0	1	1	0	2	0	0	0	2	0	0	0	0	0	8	0	0	0	0	0	1	0	1	0
118	22	1	2	Nenhuma;	0	0	1	Hospital Universitário Cassiano Antonio de Moraes da Universidade Federal do Espírito Santo	1	1	ES	0	2	Enfermagem	999	999	3	0	0	2	1	1	0	3	3	1	2	2	1	0	3	1	3	3	2	3	1	8	13	14	0	2	0	2	2	0	1	0	2
119	31	0	2	Nenhuma;	0	0	1	Hospital Universitário Antonio Pedro da Universidade Federal Fluminense	1	1	RJ	1	1	Medicina	Pediatria	5	1	1	2	1	2	1	0	1	1	3	1	2	2	1	1	2	3	1	1	0	2	16	5	8	2	0	0	2	2	2	2	1	1
120	26	1	2	Doença pulmonar crônica;	1	1	1	Hospital Universitário Cassiano Antonio de Moraes da Universidade Federal do Espírito Santo	1	1	ES	0	7	Serviço Social	999	999	1	3	1	2	0	2	0	2	2	1	2	3	2	1	1	1	1	1	3	3	1	7	14	12	0	2	0	3	3	3	2	2	2
121	26	1	2	Nenhuma;	0	0	1	Hospital Universitário da Universidade Federal de Sergipe	1	1	SE	0	2	Enfermagem	999	999	1	0	0	1	2	1	1	1	1	0	1	1	1	1	0	0	0	3	1	1	0	3	5	9	0	0	0	2	2	2	3	2	2
122	22	1	1	Nenhuma;	0	0	1	Hospital Universitário Júlio Müller da Universidade Federal do Mato Grosso	1	1	MT	0	4	Nutrição	999	999	1	3	1	2	2	1	1	2	0	1	1	2	2	1	1	1	0	1	2	1	1	8	10	9	0	2	0	1	2	1	2	0	1
123	33	1	1	Nenhuma;	0	0	1	Complexo do Hospital de Clínicas da Universidade Federal do Paraná	1	1	PR	1	1	Medicina	Psiquiatria da Infância e Adolescência	5	1	0	1	0	2	1	0	1	1	0	1	1	2	1	0	2	0	2	0	1	0	7	2	8	0	0	0	2	1	2	2	0	2
124	32	1	2	Nenhuma;	0	0	1	Hospital Universitário Antonio Pedro da Universidade Federal Fluminense	1	1	RJ	1	1	Medicina	Gastroenterologia	2	2	1	1	0	1	2	0	1	0	0	2	2	2	1	1	1	0	2	0	2	0	5	4	12	0	0	0	1	1	2	3	2	1
125	27	1	2	Nenhuma;	0	0	1	Hospital Universitário da Universidade Federal de Juiz de Fora	1	1	MG	1	1	Medicina	Pediatria	5	0	0	2	1	3	0	0	0	0	3	0	1	3	2	2	3	1	1	0	1	0	15	4	4	2	0	0	3	3	0	3	3	2
126	29	0	1	Nenhuma;	0	0	1	Hospital de Clínicas da Universidade Federal de Uberlândia	1	1	MG	1	1	Medicina	Radiologia e Diagnóstico por Imagem	6	2	1	1	1	1	1	1	2	2	1	2	3	1	1	2	1	1	2	1	1	0	6	9	13	0	1	0	1	1	2	2	1	2
127		1	2	Nenhuma;	0	0	1	Hospital das Clínicas da Universidade Federal de Goiás	1	1	GO	1	1	Medicina	Pediatria	5	2	1	3	0	3	2	1	3	3	3	3	2	3	2	1	3	3	3	0	3	1	19	9	17	2	1	1	3	2	0	3	2	3
128	27	1	1	Nenhuma;	0	0	1	Hospital Universitário Professor Alberto Antunes da Universidade Federal de Alagoas	1	1	AL	0	5	Psicologia	999	999	2	0	0	0	3	2	0	1	0	0	2	1	0	1	0	1	0	1	0	0	0	4	0	10	0	0	0	2	0	1	2	1	0
129		1	1	Nenhuma;	0	0	1	Hospital Universitário da Universidade de Brasília	1	1	DF	0	5	Psicologia	999	999	1	0	0	1	1	0	0	0	0	0	1	1	1	1	0	0	0	1	0	0	0	2	1	5	0	0	0	1	1	1	1	1	1
130	28	0	1	Nenhuma;	0	0	1	Complexo do Hospital de Clínicas da Universidade Federal do Paraná	1	1	PR	1	1	Medicina	Cirurgia Pediátrica	3	0	1	1	0	1	0	0	1	0	0	0	2	2	0	0	2	3	0	0	0	1	10	1	3	1	0	0	2	2	1	2	1	1
131	28	1	3	Nenhuma;	0	0	1	Hospital das Clínicas da Universidade Federal de Minas Gerais	1	1	MG	0	8	Cirurgia Bucomaxilofacial	999	999	1	0	0	0	1	1	0	1	0	0	3	3	0	2	0	1	0	0	0	0	0	2	0	11	0	0	0	1	0	2	1	1	1
132	23	1	2	Nenhuma;	0	0	1	Hospital Universitário Lauro Wanderley da Universidade Federal da Paraíba	1	1	PB	0	6	Fisioterapia	999	999	1	0	0	1	1	2	0	1	1	0	1	1	1	1	1	1	1	2	0	1	1	5	4	9	0	0	0	1	2	2	2	2	2
133	27	0	2	Nenhuma;	0	0	1	Hospital das Clínicas da Universidade Federal de Minas Gerais	1	1	MG	1	1	Medicina	Hematologia e Hemoterapia	2	0	0	0	0	0	0	0	0	0	0	1	1	0	0	0	0	0	0	0	0	0	0	0	2	0	0	0	1	0	1	2	0	0
134	27	1	2	Doença celíaca ;	1	1	1	Hospital Universitário Professor Edgard Santos da Universidade Federal da Bahia	1	1	BA	0	8	Odontologia	999	999	1	0	1	0	3	2	0	1	0	2	2	1	2	2	0	2	3	1	1	2	2	15	3	10	2	0	0	3	3	0	2	2	3
135	43	1	1	Nenhuma;	0	0	1	Hospital de Clínicas da Universidade Federal de Uberlândia	1	1	MG	0	6	Fisioterapia	999	999	1	0	1	0	1	1	0	1	0	2	1	1	2	1	0	2	3	1	1	1	1	12	2	7	1	0	0	2	2	1	3	3	2
136	28	0	1	Nenhuma;	0	0	1	Complexo do Hospital de Clínicas da Universidade Federal do Paraná	1	1	PR	1	1	Medicina	Neurologia	2	3	1	2	1	3	2	1	3	1	3	2	3	3	3	1	3	3	2	1	0	2	19	6	18	2	0	1	3	2	3	2	1	3
137	46	1	1	Obesidade ;	1	1	1	Hospital Universitário Professor Edgard Santos da Universidade Federal da Bahia	1	1	BA	1	1	Medicina do Trabalho	Medicina do Trabalho	2	0	0	0	1	0	1	2	0	0	3	0	3	2	1	0	1	2	1	0	0	3	11	3	6	1	0	0	0	1	3	1	3	3
138	26	1	1	Nenhuma;	0	0	1	Hospital Universitário da Universidade Federal da Grande Dourados	1	1	MS	0	5	Psicologia	999	999	1	2	0	3	1	1	1	0	0	0	1	1	0	0	0	0	0	1	0	0	0	1	6	5	0	0	0	0	0	1	2	0	0
139	29	1	2	Asma;	1	1	1	Hospital Universitário de Lagarto	1	1	SE	1	1	Medicina	Clínica Médica	1	3	3	3	3	3	3	3	3	3	3	3	3	3	3	2	3	3	3	3	3	3	21	20	21	3	4	2	3	3	3	3	3	3
140	29	1	1	Doença pulmonar crônica;	1	1	1	Hospital Universitário de Santa Maria da Universidade Federal de Santa Maria	1	1	RS	0	10	Medicina Veterinária	999	999	1	3	1	0	2	2	1	2	2	2	2	2	2	2	1	2	2	2	1	2	2	13	10	13	1	2	0	1	2	2	2	2	2
141	24	1	1	Nenhuma;	0	0	1	Hospital das Clínicas da Universidade Federal de Pernambuco	1	1	PE	1	1	Medicina	Pediatria	5	1	0	0	0	1	1	0	0	0	0	0	0	2	0	0	1	1	2	0	0	0	5	0	4	0	0	0	1	2	0	1	0	3
142	28	1	2	Nenhuma;	0	0	1	Hospital Universitário Professor Edgard Santos da Universidade Federal da Bahia	1	1	BA	1	1	Medicina	Infectologia	2	0	0	0	0	1	1	0	0	0	0	1	2	1	0	0	1	0	1	0	0	0	3	0	5	0	0	0	1	0	1	2	1	0
143	27	0	1	Nenhuma;	0	0	1	Hospital Universitário da Universidade Federal de Sergipe	1	1	SE	1	1	Medicina	Clínica Médica	1	2	1	0	1	2	2	2	2	1	1	1	1	1	1	1	1	0	2	1	2	0	5	9	11	0	1	0	2	1	2	2	1	0
144	25	1	1	Nenhuma;	0	0	1	Hospital Universitário Onofre Lopes da Universidade Federal do Rio Grande do Norte	1	1	RN	0	6	Fisioterapia	999	999	3	2	3	2	3	3	3	3	3	0	3	3	3	3	2	2	0	3	1	2	0	11	15	21	1	3	2	2	2	0	3	3	2
145	27	1	1	Nenhuma;	0	0	1	Hospital Universitário da Universidade Federal de Santa Catarina	1	1	SC	1	1	Medicina	Endocrinologia e Metabologia	2	3	0	2	0	3	3	0	3	3	3	3	3	3	3	2	3	3	3	3	3	1	18	11	21	2	2	2	3	2	3	3	3	3
146	22	1	2	Nenhuma;	0	0	1	Complexo Hospitalar da Universidade Federal do Ceará	1	1	CE	0	2	Enfermagem	999	999	3	2	1	2	1	0	0	1	0	1	0	3	1	0	1	0	2	3	1	2	0	6	8	10	0	1	0	0	2	3	3	3	1
147	30	1	1	Nenhuma;	0	0	1	Hospital Universitário da Universidade Federal de Juiz de Fora	1	1	MG	1	1	Medicina	Pediatria	5	2	0	1	0	3	2	0	2	0	1	3	3	2	3	0	0	1	3	3	0	0	8	3	18	0	0	1	3	2	1	3	3	3
148	25	1	1	Nenhuma;	0	0	1	Complexo do Hospital de Clínicas da Universidade Federal do Paraná	1	1	PR	0	5	Psicologia	999	999	1	0	1	1	2	1	0	2	0	1	2	2	1	2	0	1	0	1	0	0	1	7	1	11	0	0	0	1	1	0	3	2	0
149	27	1	2	Nenhuma;	0	0	1	Hospital Universitário da Universidade Federal de Sergipe	1	1	SE	1	1	Medicina	Cirurgia Geral	3	1	0	1	0	2	2	0	2	1	2	2	2	2	2	0	2	1	2	1	1	0	10	3	13	1	0	0	3	3	1	1	1	0
150	35	1	1	Nenhuma;	0	0	1	Hospital Universitário da Universidade Federal de Sergipe	1	1	SE	1	1	Medicina	Pediatria	5	0	0	0	0	0	1	0	1	0	0	1	1	0	0	0	0	0	1	1	0	0	0	1	5	0	0	0	0	0	1	1	0	1
151	30	0	1	Hipertensão arterial sistêmica;	1	1	1	Complexo do Hospital de Clínicas da Universidade Federal do Paraná	1	1	PR	1	1	Medicina	Cirurgia Geral	3	3	3	2	1	3	2	2	2	1	1	1	3	3	2	1	3	3	1	3	1	2	17	12	14	2	2	0	3	3	2	2	3	3
152	30	0	1	Nenhuma;	0	0	1	Hospital das Clínicas da Universidade Federal de Goiás	1	1	GO	1	1	Medicina	Radiologia e Diagnóstico por Imagem	6	0	1	1	0	2	0	0	1	0	1	2	2	2	1	0	1	2	2	0	1	1	10	2	8	1	0	0	2	2	1	2	2	2
153	27	1	1	Nenhuma;	0	0	1	Hospital Universitário da Universidade de Brasília	1	1	DF	1	1	Medicina	Cirurgia Geral	3	2	0	1	2	3	3	0	3	3	1	3	3	1	2	0	2	0	1	1	0	0	8	6	17	0	0	1	2	1	2	3	3	1
154	26	1	1	Nenhuma;	0	0	1	Hospital Universitário Cassiano Antonio de Moraes da Universidade Federal do Espírito Santo	1	1	ES	0	4	Nutrição	999	999	2	3	1	0	1	3	1	3	3	0	3	3	2	1	1	1	2	3	0	1	0	7	9	18	0	1	1	3	1	3	3	3	2
155	24	1	1	Nenhuma;	0	0	1	Hospital Universitário da Universidade Federal de Santa Catarina	1	1	SC	0	8	Odontologia	999	999	1	2	2	1	1	1	2	1	1	1	2	2	2	1	1	1	1	2	2	2	1	9	11	10	0	2	0	2	2	2	3	3	1
156	29	1	1	Diabetes;	1	1	1	Hospital Universitário da Universidade Federal de Juiz de Fora	1	1	MG	1	1	Medicina	Endocrinologia e Metabologia	2	1	1	2	1	0	3	2	3	1	0	2	2	0	3	0	0	0	0	0	0	0	2	5	14	0	0	0	0	0	2	2	2	0
157	22	1	1	Nenhuma;	0	0	1	Hospital Universitário Cassiano Antonio de Moraes da Universidade Federal do Espírito Santo	1	1	ES	0	9	Terapia ocupacional	999	999	2	2	1	2	3	2	0	2	0	1	1	2	2	1	1	1	2	3	1	2	1	11	8	13	1	1	0	3	2	1	2	0	2
158	27	0	1	Nenhuma;	0	0	1	Complexo do Hospital de Clínicas da Universidade Federal do Paraná	1	1	PR	0	3	Farmácia-bioquímica	999	999	1	0	1	0	2	1	0	1	1	0	1	1	0	2	0	0	0	1	0	0	0	3	1	8	0	0	0	1	1	1	2	1	0
159	27	0	1	Nenhuma;	0	0	1	Hospital Universitário da Universidade de Brasília	1	1	DF	1	1	Medicina	Oftalmologia	3	2	0	1	0	3	0	0	1	0	2	1	1	1	0	0	1	1	0	2	0	0	9	2	5	0	0	0	2	1	2	1	2	0
160	26	1	1	Nenhuma;	0	0	1	Hospital de Clínicas da Universidade Federal de Uberlândia	1	1	MG	0	6	Fisioterapia	999	999	2	3	1	1	0	1	0	2	1	3	2	2	3	0	2	2	3	2	0	1	2	14	8	11	2	1	0	2	3	3	2	3	1
161	25	1	2	Nenhuma;	0	0	1	Complexo Hospitalar da Universidade Federal do Ceará	1	1	CE	1	1	Medicina	Coloproctologia	3	2	0	1	0	3	3	1	2	1	0	2	3	1	2	1	0	0	1	0	0	0	5	3	15	0	0	1	0	0	2	2	3	0
162	25	1	2	Nenhuma;	0	0	1	Hospital Universitário da Universidade de Brasília	1	1	DF	0	2	Enfermagem	999	999	2	0	0	1	0	3	1	3	3	1	3	3	1	3	3	0	1	3	2	3	0	3	13	20	0	2	2	0	0	2	3	0	0
163	30	1	1	Nenhuma;	0	0	1	Complexo do Hospital de Clínicas da Universidade Federal do Paraná	1	1	PR	1	1	Medicina	Nefrologia	2	1	1	0	0	0	0	0	0	0	0	2	1	0	0	0	0	0	1	0	0	0	0	1	5	0	0	0	1	0	2	2	1	0
165	37	1	1	Nenhuma;	0	0	1	Hospital Universitário Antonio Pedro da Universidade Federal Fluminense	1	1	RJ	1	1	Medicina	Ginecologia e Obstetrícia	4	2	1	3	1	2	1	0	1	1	3	2	2	2	1	0	2	2	3	2	2	2	16	7	12	2	0	0	3	3	3	3	3	3
166		0	2	999	999	999	1	Hospital Universitário Cassiano Antonio de Moraes da Universidade Federal do Espírito Santo	1	1	ES	1	1	Medicina	Infectologia	2	2	0	3	0	3	3	0	3	1	2	2	3	3	2	1	2	3	3	0	1	1	17	3	18	2	0	1	3	3	1	2	3	2
167	24	1	2	Nenhuma;	0	0	1	Hospital Universitário da Universidade Federal de Sergipe	1	1	SE	0	2	Enfermagem	999	999	2	2	1	2	0	2	0	2	1	0	3	3	1	1	1	1	0	1	1	1	0	3	8	14	0	1	0	2	0	2	2	1	0
168	28	0	1	Nenhuma;	0	0	1	Hospital Universitário Onofre Lopes da Universidade Federal do Rio Grande do Norte	1	1	RN	1	1	Medicina	Clínica Médica	1	1	0	0	2	1	1	0	2	0	0	1	2	1	0	0	0	0	2	0	1	0	2	3	9	0	0	0	0	1	1	1	0	0
169	32	1	2	Obesidade;Diabetes;	1	1	1	Hospital das Clínicas da Universidade Federal de Pernambuco	1	1	PE	1	1	Medicina	Ginecologia e Obstetrícia	4	3	3	3	3	3	3	2	2	3	3	3	3	3	2	3	3	3	1	3	3	0	18	20	17	2	4	1	3	3	3	3	3	1
170	39	1	1	Nenhuma;	0	0	1	Hospital de Clínicas da Universidade Federal de Uberlândia	1	1	MG	1	1	Medicina	Ginecologia e Obstetrícia	4	2	0	1	2	2	2	2	2	2	2	2	2	2	1	3	0	0	2	3	0	0	7	12	13	0	2	0	0	1	2	2	2	0
171	22	1	2	Nenhuma;	0	0	1	Hospital Universitário da Universidade de Brasília	1	1	DF	0	4	Nutrição	999	999	2	2	0	1	1	0	1	1	1	1	1	2	1	0	1	0	1	1	2	2	0	4	10	7	0	2	0	1	1	3	2	1	2
172	23	0	1	Nenhuma;	0	0	1	Hospital das Clínicas da Universidade Federal de Goiás	1	1	GO	0	6	Fisioterapia	999	999	3	2	2	1	1	1	2	3	1	0	2	3	1	2	1	2	0	1	3	2	0	6	12	15	0	2	1	1	1	2	3	3	0
173	24	1	1	Nenhuma;	0	0	1	Complexo do Hospital de Clínicas da Universidade Federal do Paraná	1	1	PR	0	3	Farmácia	999	999	1	0	1	0	2	0	0	1	0	0	0	2	1	1	0	1	1	3	1	1	0	6	2	8	0	0	0	2	1	3	2	0	2
174	25	1	1	Nenhuma;	0	0	1	Complexo do Hospital de Clínicas da Universidade Federal do Paraná	1	1	PR	1	1	Medicina	Psiquiatria	2	1	1	1	2	2	1	1	1	2	1	2	2	1	1	2	1	1	2	2	2	0	7	12	10	0	2	0	1	0	1	1	0	0
175	29	1	3	Nenhuma;	0	0	1	Hospital Universitário Antonio Pedro da Universidade Federal Fluminense	1	1	RJ	1	1	Medicina	Neurocirurgia	3	2	0	3	1	3	2	0	1	2	1	2	3	3	2	0	2	3	3	0	0	3	18	3	15	2	0	1	2	2	3	3	2	3
176	26	0	2	Nenhuma;	0	0	1	Complexo Hospitalar da Universidade Federal do Ceará	1	1	CE	1	1	Medicina	Ortopedia e Traumatologia	3	2	0	0	1	1	2	1	1	2	0	2	2	1	1	2	1	0	1	2	2	0	3	10	11	0	2	0	0	1	1	1	2	1
177	29	1	1	Nenhuma;	0	0	1	Hospital Universitário Júlio Müller da Universidade Federal do Mato Grosso	1	1	MT	1	1	Medicina	Dermatologia	2	2	0	0	1	1	1	1	1	2	1	1	2	2	0	1	1	0	1	1	2	0	5	8	8	0	1	0	0	0	0	1	2	0
178	24	1	1	Nenhuma;	0	0	1	Complexo do Hospital de Clínicas da Universidade Federal do Paraná	1	1	PR	0	9	Terapia ocupacional	999	999	2	0	3	2	3	3	2	3	3	3	1	2	2	3	2	2	3	3	2	3	3	19	14	17	2	2	1	3	3	3	3	3	3
179		0	2	Nenhuma;	0	0	1	Hospital Universitário da Universidade Federal de Santa Catarina	1	1	SC	1	1	Medicina	Endocrinologia e Metabologia	2	1	0	0	0	2	1	0	2	2	0	0	0	1	0	0	0	1	1	0	0	0	4	2	5	0	0	0	1	1	1	1	0	1
180	24	1	1	Nenhuma;	0	0	1	Hospital Universitário Onofre Lopes da Universidade Federal do Rio Grande do Norte	1	1	RN	0	2	Enfermagem	999	999	3	2	2	3	3	3	2	3	2	2	2	3	3	2	2	2	3	3	2	2	2	17	15	19	2	3	2	3	3	2	3	1	2
181		1	1	Nenhuma;	0	0	1	Hospital Universitário da Universidade Federal de Santa Catarina	1	1	SC	0	7	Serviço Social	999	999	3	1	0	1	2	3	1	3	2	0	2	3	3	2	1	2	2	3	2	1	0	9	9	19	0	1	2	3	2	3	3	3	3
182	34	1	1	Nenhuma;	0	0	1	Hospital Universitário da Universidade Federal do Maranhão	1	1	MA	0	10	Educação Física	999	999	0	0	1	0	0	1	0	1	1	1	1	1	1	0	1	2	1	1	1	3	3	9	6	5	0	0	0	1	1	0	2	0	2
183	27	0	1	Nenhuma;	0	0	1	Complexo do Hospital de Clínicas da Universidade Federal do Paraná	1	1	PR	1	1	Medicina	Neurologia	2	2	3	2	2	1	2	1	3	1	2	2	3	3	2	1	3	2	2	2	2	2	15	12	16	2	2	1	3	3	2	3	2	2
184	32	1	2	Nenhuma;	0	0	1	Hospital Universitário Lauro Wanderley da Universidade Federal da Paraíba	1	1	PB	1	1	Medicina	Pediatria	5	1	0	0	0	0	1	0	1	1	0	0	1	0	0	1	0	0	2	1	0	0	0	3	6	0	0	0	0	0	1	1	2	0
185	24	1	2	Nenhuma;	0	0	1	Hospital Universitário Júlio Müller da Universidade Federal do Mato Grosso	1	1	MT	0	5	Psicologia	999	999	2	1	1	3	2	2	1	2	2	2	2	3	3	3	2	2	2	3	2	3	2	14	14	17	2	2	1	1	3	3	3	3	3
186	28	0	1	Nenhuma;	0	0	1	Hospital Universitário Onofre Lopes da Universidade Federal do Rio Grande do Norte	1	1	RN	0	5	Psicologia	999	999	1	0	0	0	2	2	0	1	1	0	0	0	0	2	1	0	0	1	0	0	0	2	2	7	0	0	0	0	1	0	1	0	1
187		1	1	Nenhuma;	0	0	1	Hospital Universitário Getúlio Vargas da Universidade Federal do Amazonas	1	1	AM	1	1	Medicina	Pediatria	5	1	2	1	0	1	2	0	2	3	2	2	2	2	3	1	2	1	3	2	2	2	11	10	15	1	2	1	2	2	3	3	3	2
188	28	0	1	Nenhuma;	0	0	1	Complexo do Hospital de Clínicas da Universidade Federal do Paraná	1	1	PR	1	1	Medicina	Cardiologia	2	3	1	1	0	2	2	1	2	1	1	1	3	2	1	1	1	1	1	1	1	1	9	6	13	0	0	0	1	2	0	3	0	2
189	34	1	2	Nenhuma;	0	0	1	Hospital Universitário Getúlio Vargas da Universidade Federal do Amazonas	1	1	AM	0	2	Enfermagem	999	999	1	1	0	1	2	0	0	1	0	0	1	1	0	0	0	0	0	0	0	0	0	2	2	4	0	0	0	2	1	1	3	2	0
190	24	1	1	Nenhuma;	0	0	1	Hospital Universitário Antonio Pedro da Universidade Federal Fluminense	1	1	RJ	0	4	Nutrição	999	999	2	0	0	0	3	0	0	2	1	1	2	3	1	1	1	0	0	1	0	1	0	5	3	11	0	0	0	2	1	1	2	0	1
191	33	1	1	999	999	999	1	Hospital Universitário de Santa Maria da Universidade Federal de Santa Maria	1	1	RS	1	1	Medicina	Dermatologia	2	3	2	1	2	3	3	3	3	3	1	3	3	2	2	2	2	1	2	3	3	1	11	18	19	1	3	2	2	3	3	3	3	1
192	24	1	2	Imunossupressão;	1	1	1	Hospital Universitário de Santa Maria da Universidade Federal de Santa Maria	1	1	RS	0	6	Fisioterapia	999	999	2	3	1	1	3	3	2	2	2	2	2	2	3	3	2	1	1	3	3	1	2	13	14	17	1	2	1	3	3	3	3	3	2
193	24	1	1	Nenhuma;	0	0	1	Hospital das Clínicas da Universidade Federal de Goiás	1	1	GO	0	4	Nutrição	999	999	2	1	3	1	1	3	0	3	2	0	3	3	3	1	0	3	1	3	0	2	1	12	6	18	1	0	1	3	3	3	3	1	2
194	30	1	2	Nenhuma;	0	0	1	Hospital Universitário da Universidade de Brasília	1	1	DF	1	1	Medicina	Nefrologia	2	1	0	1	1	1	1	2	2	1	1	1	2	2	1	1	2	0	1	2	2	1	8	9	9	0	1	0	1	1	2	2	1	1
195	32	0	1	Nenhuma;	0	0	1	Hospital Universitário Dr. Miguel Riet Corrêa Júnior da Universidade Federal do Rio Grande	1	1	RS	1	1	Medicina	Anestesiologia	1	0	0	1	0	2	0	0	1	0	1	0	0	2	1	0	1	1	1	0	0	2	10	0	3	1	0	0	1	2	3	2	3	1
196	28	1	1	Nenhuma;	0	0	1	Complexo Hospitalar da Universidade Federal do Ceará (Maternidade Escola Assis Chateaubriand)	1	1	CE	1	1	Medicina	Neonatologia	5	0	0	0	0	0	1	0	1	0	0	0	0	0	1	0	0	0	1	0	1	0	0	1	4	0	0	0	1	1	0	1	0	0
197	27	1	2	Nenhuma;	0	0	1	Hospital Universitário Getúlio Vargas da Universidade Federal do Amazonas	1	1	AM	0	999	Neurointensivismotensivismo	999	999	2	2	1	0	0	3	0	2	0	1	3	2	2	3	0	1	2	3	0	2	0	7	4	18	0	0	1	1	0	2	2	3	2
198	26	0	2	Nenhuma;	0	0	1	Hospital Universitário da Universidade de Brasília	1	1	DF	0	3	Farmácia	999	999	1	0	0	0	2	0	0	0	0	1	0	1	2	0	0	1	1	1	0	1	0	7	1	3	0	0	0	2	1	1	0	0	1
199	31	1	2	Neoplasia em tratamento;	1	1	1	Hospital Universitário Júlio Müller da Universidade Federal do Mato Grosso	1	1	MT	0	2	Enfermagem	999	999	2	2	3	3	3	3	3	3	3	3	3	3	3	3	3	3	3	3	3	3	3	21	20	20	3	4	2	3	3	3	3	2	3
200	61	0	1	Nenhuma;	0	0	1	Hospital Universitário Maria Aparecida Pedrossian da Universidade Federal de Mato Grosso do Sul	1	1	MS	1	1	Medicina	Ginecologia e Obstetrícia	4	1	0	1	0	1	1	0	1	0	1	0	1	1	1	0	1	0	0	0	0	0	5	0	5	0	0	0	1	0	1	1	0	1
201	23	1	2	Rinite; Bronquite na infância;Etilismo;	1	0	1	Hospital Universitário Antonio Pedro da Universidade Federal Fluminense	1	1	RJ	0	3	Farmácia	999	999	2	0	0	1	2	1	0	1	2	1	3	2	1	1	1	0	0	1	0	0	0	4	4	11	0	0	0	2	2	3	1	1	1
202	29	0	2	Nenhuma;	0	0	1	Hospital Universitário da Universidade Federal de Sergipe	1	1	SE	1	1	Medicina	Neurologia	2	1	1	2	0	1	1	0	1	1	1	1	2	1	1	0	2	0	1	0	1	0	7	3	8	0	0	0	1	1	1	1	1	0
203	28	1	1	Nenhuma;	0	0	1	Hospital Universitário da Universidade Federal de Juiz de Fora	1	1	MG	1	1	Medicina	Gastroenterologia	2	1	0	1	0	1	2	0	2	0	0	1	1	1	2	0	1	0	3	0	0	0	4	0	12	0	0	0	1	1	2	2	2	1
204	24	1	1	Nenhuma;	0	0	1	Complexo do Hospital de Clínicas da Universidade Federal do Paraná	1	1	PR	1	1	Medicina	Pediatria	5	2	0	0	2	2	2	0	1	1	0	2	1	2	2	0	1	0	2	1	0	0	5	4	12	0	0	0	2	1	3	3	1	0
205	26	1	1	Nenhuma;	0	0	1	Hospital Universitário Antonio Pedro da Universidade Federal Fluminense	1	1	RJ	1	1	Medicina	Patologia	6	1	0	0	1	0	1	0	2	1	0	2	3	1	2	0	0	0	2	1	2	0	1	5	13	0	0	0	0	0	2	2	1	0
206	25	1	1	Nenhuma;	0	0	1	Complexo Hospitalar da Universidade Federal do Ceará	1	1	CE	1	1	Medicina	Neurologia	2	3	3	1	1	3	2	3	3	3	2	3	3	3	1	1	3	0	2	3	1	1	13	15	17	1	3	1	3	3	3	3	3	2
207	28	1	1	Nenhuma;	0	0	1	Hospital Universitário da Universidade Federal de Santa Catarina	1	1	SC	1	1	Medicina	Endocrinologia e Metabologia	2	1	0	2	0	3	1	0	1	2	3	1	3	2	2	1	2	3	2	0	0	2	17	3	11	2	0	0	3	3	2	3	3	3
208	27	0	1	Nenhuma;	0	0	1	Hospital Universitário da Universidade de Brasília	1	1	DF	1	1	Medicina	Cirurgia Geral	3	2	0	1	1	2	2	2	2	2	1	2	2	1	1	1	1	0	2	1	1	0	6	8	13	0	1	0	2	2	2	2	1	1
209	27	0	1	Nenhuma;	0	0	1	Complexo Hospitalar Universitário da Universidade Federal do Pará	1	1	PA	0	2	Enfermagem	999	999	1	1	2	1	3	1	1	1	2	1	1	2	2	1	1	2	2	1	1	2	1	13	9	8	1	1	0	3	3	2	2	1	1
210	23	0	2	Nenhuma;	0	0	1	Complexo do Hospital de Clínicas da Universidade Federal do Paraná	1	1	PR	0	3	Farmácia	999	999	0	0	0	0	1	1	0	0	0	0	0	1	0	0	0	1	0	0	0	0	1	3	0	2	0	0	0	1	0	0	1	0	0
211	27	1	2	Nenhuma;	0	0	1	Hospital Universitário da Universidade de Brasília	1	1	DF	1	1	Medicina	Nefrologia	2	2	2	0	3	3	3	0	3	3	3	3	3	3	3	3	3	0	3	3	3	0	12	17	20	1	3	2	3	3	3	3	3	3
212	23	1	1	Nenhuma;	0	0	1	Complexo do Hospital de Clínicas da Universidade Federal do Paraná	1	1	PR	0	5	Psicologia	999	999	0	0	2	2	3	2	0	3	1	0	3	3	3	3	1	0	0	2	0	0	0	8	4	16	0	0	1	3	2	3	3	3	0
213	22	1	1	Nenhuma;	0	0	1	Complexo do Hospital de Clínicas da Universidade Federal do Paraná	1	1	PR	0	6	Fisioterapia	999	999	0	1	2	0	2	1	0	1	0	1	0	1	1	1	0	2	1	2	0	1	0	9	2	6	0	0	0	3	1	0	3	0	2
214	25	1	1	Nenhuma;	0	0	1	Hospital Universitário da Universidade Federal de Santa Catarina	1	1	SC	0	5	Psicologia	999	999	2	2	0	2	1	2	1	2	1	0	3	2	1	1	2	0	0	2	2	1	0	2	11	14	0	2	0	1	1	2	2	3	0
215	24	1	2	Nenhuma;	0	0	1	Complexo Hospitalar da Universidade Federal do Ceará (Maternidade Escola Assis Chateaubriand)	1	1	CE	0	3	Farmácia	999	999	1	0	0	0	1	1	0	1	0	0	0	1	0	0	0	0	0	1	1	0	0	1	1	5	0	0	0	1	0	1	2	1	0
216	25	1	1	Nenhuma;	0	0	1	Hospital Universitário Antonio Pedro da Universidade Federal Fluminense	1	1	RJ	0	4	Nutrição	999	999	1	1	0	0	2	2	0	1	0	0	1	1	1	1	0	1	0	1	0	0	0	4	1	8	0	0	0	1	0	0	1	0	1
217	25	0	1	Nenhuma;	0	0	1	Hospital Universitário da Universidade de Brasília	1	1	DF	1	1	Medicina	Otorrinolaringologia	3	1	0	0	1	1	0	0	0	0	0	1	0	0	0	0	2	0	0	0	0	0	3	1	2	0	0	0	0	1	0	1	0	0
218	36	1	1	Nenhuma;	0	0	1	Hospital Universitário Professor Alberto Antunes da Universidade Federal de Alagoas	1	1	AL	0	4	Nutrição	999	999	1	0	0	0	1	1	0	0	0	0	2	2	1	1	0	1	1	2	0	0	0	4	0	9	0	0	0	1	1	2	2	1	0
219		0	1	Nenhuma;	0	0	1	Hospital Universitário Onofre Lopes da Universidade Federal do Rio Grande do Norte	1	1	RN	0	4	Nutrição	999	999	2	3	1	1	2	1	0	2	0	2	1	3	1	0	0	1	2	3	0	1	1	10	5	12	1	0	0	1	0	2	3	3	0
220	29	1	1	Nenhuma;	0	0	1	Hospital Universitário de Santa Maria da Universidade Federal de Santa Maria	1	1	RS	1	1	Medicina	Dermatologia	2	2	2	1	0	2	2	0	2	1	1	2	2	2	1	1	2	1	3	1	1	1	10	6	14	1	0	0	2	2	1	3	1	2
221	31	1	2	Nenhuma;	0	0	1	Complexo Hospitalar Universitário da Universidade Federal do Pará	1	1	PA	0	4	Nutrição	999	999	1	2	2	2	2	1	0	1	1	1	2	2	2	1	1	1	2	3	1	1	1	11	8	11	1	1	0	2	2	0	2	2	1
222		1	2	Nenhuma;	0	0	1	Hospital Universitário Professor Alberto Antunes da Universidade Federal de Alagoas	1	1	AL	0	2	Enfermagem	999	999	0	0	1	0	2	1	0	1	1	1	1	1	1	1	0	0	0	1	0	0	0	5	1	6	0	0	0	1	1	3	2	3	1
223	29	1	1	Nenhuma;	0	0	1	Complexo do Hospital de Clínicas da Universidade Federal do Paraná	1	1	PR	1	1	Medicina	Cirurgia Pediátrica	3	1	0	1	0	2	2	1	1	0	0	2	2	1	2	0	1	1	2	1	0	0	6	2	12	0	0	0	1	1	1	1	2	1
224	37	0	2	999	999	999	1	Hospital Universitário Júlio Müller da Universidade Federal do Mato Grosso	1	1	MT	0	5	Psicologia	999	999	1	0	0	0	1	1	0	1	0	0	1	1	0	0	0	0	0	1	0	0	0	1	0	6	0	0	0	1	0	1	1	1	0
225	23	1	2	Nenhuma;	0	0	1	Hospital Universitário da Universidade Federal de Sergipe	1	1	SE	0	4	Nutrição	999	999	1	0	0	0	1	0	0	0	0	0	0	0	0	0	0	0	0	0	1	0	0	1	1	1	0	0	0	0	0	3	1	0	0
226	28	0	1	Nenhuma;	0	0	1	Hospital Universitário de Santa Maria da Universidade Federal de Santa Maria	1	1	RS	1	1	Medicina	Pediatria	5	0	0	0	0	0	0	0	1	0	0	1	1	0	0	0	0	0	0	0	0	0	0	0	3	0	0	0	0	0	0	1	0	0
227	33	1	1	Púrpura trombocitopênica idiopática - PTI;	1	1	1	Complexo do Hospital de Clínicas da Universidade Federal do Paraná	1	1	PR	0	7	Serviço Social - Saúde da Mulher	999	999	1	1	1	1	1	2	2	2	1	0	2	2	2	1	1	1	2	1	2	1	0	7	9	11	0	1	0	1	1	2	3	3	1
228	28	1	2	Nenhuma;	0	0	1	Hospital Universitário Onofre Lopes da Universidade Federal do Rio Grande do Norte	1	1	RN	0	6	Fisioterapia	999	999	1	3	1	1	1	2	0	0	0	0	1	1	1	0	0	0	2	2	0	2	0	5	6	7	0	0	0	1	0	1	3	3	1
229	27	1	1	Nenhuma;	0	0	1	Hospital Universitário da Universidade Federal de Santa Catarina	1	1	SC	1	1	Medicina	Anestesiologia	1	1	0	2	1	1	0	0	2	0	0	2	3	0	1	0	0	1	1	2	0	0	4	3	10	0	0	0	0	1	1	2	0	1
230	36	1	2	Nenhuma;	0	0	1	Hospital Universitário Getúlio Vargas da Universidade Federal do Amazonas	1	1	AM	0	2	Enfermagem	999	999	2	1	0	2	0	1	2	2	2	1	2	3	2	1	1	1	2	2	2	2	1	7	12	13	0	2	0	1	2	1	3	2	1
231	30	0	1	Nenhuma;	0	0	1	Hospital Universitário Onofre Lopes da Universidade Federal do Rio Grande do Norte	1	1	RN	1	1	Medicina	Nefrologia	2	0	0	1	0	2	0	0	0	0	1	0	1	0	0	0	1	0	1	0	0	0	5	0	2	0	0	0	1	0	0	1	1	1
232	25	1	1	Asma;	1	1	1	Hospital Universitário Cassiano Antonio de Moraes da Universidade Federal do Espírito Santo	1	1	ES	1	1	Medicina	Cirurgia Geral	3	3	2	2	3	2	3	2	2	2	3	3	3	3	3	2	3	3	3	1	1	2	18	13	20	2	2	2	2	2	3	3	3	1
233	26	1	1	Nenhuma;	0	0	1	Hospital Universitário da Universidade de Brasília	1	1	DF	1	1	Medicina	Clínica Médica	1	0	1	0	0	0	0	0	0	0	0	0	0	0	1	0	0	0	1	1	0	0	0	2	2	0	0	0	0	1	1	1	0	0
234	28	1	1	Nenhuma;	0	0	1	Hospital Universitário da Universidade de Brasília	1	1	DF	1	1	Medicina	Nefrologia	2	1	0	1	0	2	1	0	0	0	2	1	1	2	2	0	3	0	0	0	0	0	10	0	6	1	0	0	3	1	0	2	2	1
235	29	1	2	Sobrepeso ;	1	1	1	Hospital Universitário Cassiano Antonio de Moraes da Universidade Federal do Espírito Santo	1	1	ES	1	1	Medicina	Anestesiologia	1	3	2	2	3	2	3	0	3	2	3	2	3	3	1	2	2	3	3	3	2	2	17	14	18	2	2	1	3	3	3	3	3	2
236	32	1	1	Nenhuma;	0	0	1	Hospital das Clínicas da Universidade Federal de Minas Gerais	1	1	MG	1	1	Medicina	Cirurgia Vascular	3	1	0	0	2	2	2	0	2	0	3	1	3	2	1	0	2	0	0	0	0	0	9	2	10	0	0	0	1	1	0	3	0	0
237	23	1	1	Nenhuma;	0	0	1	Complexo do Hospital de Clínicas da Universidade Federal do Paraná	1	1	PR	0	6	Fisioterapia	999	999	1	2	0	1	2	1	1	1	1	1	1	1	0	0	0	0	0	2	1	1	0	3	7	7	0	0	0	1	1	1	1	1	2
238	25	1	1	Nenhuma;	0	0	1	Complexo do Hospital de Clínicas da Universidade Federal do Paraná	1	1	PR	0	3	Farmácia-bioquímica	999	999	1	0	1	1	0	0	0	0	0	0	0	0	0	0	0	0	0	1	0	0	0	1	1	2	0	0	0	0	0	0	1	0	0
239	24	0	1	Doença pulmonar crônica;	1	1	1	Hospital Universitário Onofre Lopes da Universidade Federal do Rio Grande do Norte	1	1	RN	0	4	Nutrição	999	999	2	0	3	3	3	2	0	3	3	3	3	3	3	3	3	3	3	3	0	3	3	21	12	19	3	2	2	3	3	3	3	1	3
240	27	1	1	Nenhuma;	0	0	1	Complexo do Hospital de Clínicas da Universidade Federal do Paraná	1	1	PR	1	1	Medicina	Otorrinolaringologia	3	1	1	1	0	2	1	0	2	1	1	1	2	1	1	0	1	0	1	0	2	0	6	4	9	0	0	0	3	2	2	3	2	0
241	27	1	1	Nenhuma;	0	0	1	Hospital Universitário de Santa Maria da Universidade Federal de Santa Maria	1	1	RS	0	8	Odontologia	999	999	2	1	2	1	2	2	1	2	2	2	2	2	2	2	1	2	2	2	1	2	2	14	9	14	2	1	0	2	2	1	2	2	2
242	30	1	1	Nenhuma;	0	0	1	Hospital Universitário Onofre Lopes da Universidade Federal do Rio Grande do Norte	1	1	RN	1	1	Medicina	Clínica Médica	1	0	1	0	2	1	0	1	0	0	0	1	2	0	0	0	0	0	0	2	0	0	1	6	3	0	0	0	1	0	3	2	3	0
243	29	1	2	Doença pulmonar crônica;	1	1	1	Maternidade Escola Januário Cicco da Universidade Federal do Rio Grande do Norte	1	1	RN	1	1	Medicina	Ginecologia e obstetrícia	4	1	1	1	0	1	2	0	1	0	1	1	2	2	1	0	2	2	3	1	1	1	10	3	11	1	0	0	1	2	3	3	3	2
244	27	1	3	Nenhuma;	0	0	1	Hospital de Clínicas da Universidade Federal de Uberlândia	1	1	MG	0	7	Serviço Social	999	999	1	1	0	3	3	2	3	2	3	3	3	2	3	1	3	1	2	2	1	1	1	13	15	13	1	3	0	3	2	2	2	2	0
245	28	0	1	Nenhuma;	0	0	1	Hospital Universitário da Universidade Federal do Maranhão	1	1	MA	0	10	Educação Física	999	999	1	0	0	0	1	0	0	1	0	0	1	1	1	0	0	0	0	2	0	0	0	2	0	6	0	0	0	1	1	2	1	2	0
246	23	1	3	Doença pulmonar crônica;	1	1	1	Complexo do Hospital de Clínicas da Universidade Federal do Paraná	1	1	PR	0	7	Serviço Social - Saúde da Mulher	999	999	1	1	1	1	3	2	0	2	1	2	3	2	1	1	2	3	2	2	1	2	1	13	8	13	1	1	0	2	1	2	2	2	1
247	23	1	2	Fibromialgia;	1	0	1	Hospital Universitário da Universidade Federal do Maranhão	1	1	MA	0	4	Nutrição	999	999	1	1	1	1	2	1	2	1	1	1	1	1	2	1	1	1	2	2	1	1	2	11	8	8	1	1	0	1	2	2	3	2	2
248	23	0	2	Nenhuma;	0	0	1	Hospital Universitário da Universidade de Brasília	1	1	DF	0	2	Enfermagem	999	999	0	1	0	1	1	0	1	2	0	0	1	1	1	0	1	1	1	2	1	1	0	4	6	6	0	0	0	0	0	0	2	0	0
249	27	0	2	Nenhuma;	0	0	1	Hospital Universitário da Universidade Federal de Santa Catarina	1	1	SC	0	2	Enfermagem	999	999	1	1	1	0	2	2	1	2	2	2	2	2	2	2	2	2	0	2	0	1	0	9	7	13	0	0	0	2	2	3	3	2	2
250	25	1	1	Nenhuma;	0	0	1	Hospital Universitário da Universidade Federal do Maranhão	1	1	MA	0	5	Psicologia	999	999	1	0	0	1	1	1	1	2	1	0	1	1	0	1	1	0	0	1	1	1	0	1	6	8	0	0	0	1	0	1	3	0	1
251	28	1	1	obesidade;	1	1	1	Complexo do Hospital de Clínicas da Universidade Federal do Paraná	1	1	PR	0	6	Fisioterapia	999	999	2	2	1	0	1	0	0	1	1	1	0	2	2	0	1	2	3	1	2	3	0	10	9	6	1	1	0	3	2	0	3	3	2
252	32	0	2	Imunossupressão;	1	1	1	Hospital Universitário Onofre Lopes da Universidade Federal do Rio Grande do Norte	1	1	RN	1	1	Medicina	Medicina Intensiva	1	1	2	1	1	3	2	1	2	1	2	1	1	3	1	1	1	2	3	2	3	3	15	11	11	2	2	0	1	2	3	3	3	3
253	24	1	1	Cardiopatia crônica;	1	1	1	Hospital Universitário de Santa Maria da Universidade Federal de Santa Maria	1	1	RS	0	3	Farmácia	999	999	1	1	0	2	1	1	0	2	2	0	2	1	1	1	2	1	0	2	3	2	0	3	12	10	0	2	0	1	1	2	1	2	1
254	31	1	2	Hipertensão arterial sistêmica;	1	1	1	Hospital Universitário da Universidade de Brasília	1	1	DF	1	1	Medicina	Endocrinologia pediátrica	5	1	1	2	1	3	2	1	3	2	3	1	2	3	1	3	3	3	2	1	2	1	18	11	12	2	2	0	3	2	3	3	3	2
255	26	1	1	Nenhuma;	0	0	1	Hospital de Clínicas da Universidade Federal de Uberlândia	1	1	MG	1	1	Medicina	Ginecologia e Obstetrícia	4	2	0	2	2	2	2	0	2	2	2	2	2	2	2	2	2	2	2	2	2	2	14	10	14	2	2	0	2	2	2	2	2	0
256	23	1	1	Doença pulmonar crônica;	1	1	1	Hospital Universitário da Universidade Federal do Maranhão	1	1	MA	0	7	Serviço Social	999	999	0	3	0	1	2	0	1	3	0	1	1	3	2	0	0	1	0	3	1	1	0	6	7	10	0	0	0	1	1	3	3	3	1
257	27	1	1	Nenhuma;	0	0	1	Hospital Universitário da Universidade Federal de Juiz de Fora	1	1	MG	1	1	Medicina	Clínica Médica	1	1	0	1	0	2	3	0	1	0	1	1	1	2	1	0	2	2	2	0	0	1	11	0	10	1	0	0	2	1	1	3	2	1
258	24	1	3	Asma brônquica;	1	1	1	Hospital Universitário da Universidade Federal de Juiz de Fora	1	1	MG	0	5	Psicologia	999	999	2	0	1	1	1	1	1	2	1	0	1	2	1	1	0	1	0	0	1	0	0	4	4	9	0	0	0	1	1	0	1	0	0
259	25	1	1	Nenhuma;	0	0	1	Hospital Universitário da Universidade Federal da Grande Dourados	1	1	MS	1	1	Medicina	Pediatria	5	1	0	0	0	2	1	0	0	0	0	1	1	1	1	0	0	0	2	0	0	0	3	0	7	0	0	0	1	1	1	1	2	1
260	31	1	1	Nenhuma;	0	0	1	Hospital das Clínicas da Universidade Federal de Minas Gerais	1	1	MG	1	1	Medicina	Mastologia	4	0	0	0	0	0	0	0	0	0	0	0	0	0	0	0	0	0	0	0	0	0	0	0	0	0	0	0	0	0	0	0	0	0
261		1	2	Nenhuma;	0	0	1	Hospital Universitário da Universidade de Brasília	1	1	DF	1	1	Medicina	Endocrinologia e Metabologia	2	2	0	2	0	2	2	0	3	3	3	0	2	3	3	2	3	3	3	2	3	3	19	10	15	2	2	1	3	3	1	3	3	3
262	25	0	1	Nenhuma;	0	0	1	Hospital Universitário Onofre Lopes da Universidade Federal do Rio Grande do Norte	1	1	RN	1	1	Medicina	Otorrinolaringologia	3	1	0	0	1	2	0	0	1	0	1	0	0	1	2	0	0	0	0	0	0	1	5	1	4	0	0	0	1	0	1	1	0	0
263		1	1	Nenhuma;	0	0	1	Hospital Universitário da Universidade Federal do Maranhão	1	1	MA	0	4	Nutrição	999	999	3	2	1	2	1	2	0	3	2	1	2	3	3	1	2	2	2	3	3	3	0	10	14	17	1	2	1	3	3	3	3	3	3
264	30	1	1	Nenhuma;	0	0	1	Hospital das Clínicas da Universidade Federal de Goiás	1	1	GO	1	1	Medicina	Pediatria	5	1	0	0	1	2	2	0	2	1	0	3	3	1	1	0	0	0	1	1	2	0	3	5	13	0	0	0	3	1	1	3	2	1
265	31	0	1	Nenhuma;	0	0	1	Hospital das Clínicas da Universidade Federal de Pernambuco	1	1	PE	0	5	Psicologia	999	999	2	1	1	0	0	0	0	0	0	1	2	2	0	1	0	1	0	0	0	0	0	3	1	7	0	0	0	1	0	3	3	1	0
266	25	1	2	Nenhuma;	0	0	1	Hospital Universitário da Universidade de Brasília	1	1	DF	0	3	Farmácia	999	999	3	3	1	2	1	3	2	2	1	1	3	2	2	2	3	2	1	3	2	3	1	9	16	18	0	3	1	2	2	0	2	1	2
267		1	2	Nenhuma;	0	0	1	Hospital das Clínicas da Universidade Federal de Goiás	1	1	GO	1	1	Medicina	Pediatria	5	3	0	0	0	1	2	0	2	1	0	0	2	0	1	0	0	1	0	0	0	0	2	1	10	0	0	0	1	1	1	1	1	2
268	25	1	2	Nenhuma;	0	0	1	Hospital Universitário da Universidade Federal de Sergipe	1	1	SE	0	2	Enfermagem	999	999	1	0	1	0	1	2	0	1	1	1	1	1	1	0	1	1	1	1	1	2	2	8	5	7	0	0	0	0	0	0	2	2	0
269	26	1	1	Nenhuma;	0	0	1	Hospital de Clínicas da Universidade Federal de Uberlândia	1	1	MG	0	5	Psicologia	999	999	2	0	0	1	2	1	0	1	0	0	1	2	2	1	0	0	0	1	2	1	0	4	4	9	0	0	0	2	2	2	2	2	0
270	23	1	2	999	999	999	1	Hospital Universitário da Universidade Federal do Maranhão	1	1	MA	0	4	Nutrição	999	999	1	1	1	0	1	0	0	1	0	0	1	1	1	1	0	1	1	1	0	1	0	5	2	6	0	0	0	1	1	1	3	2	2
271	27	1	1	Nenhuma;	0	0	1	Hospital Universitário Onofre Lopes da Universidade Federal do Rio Grande do Norte	1	1	RN	1	1	Medicina	Cirurgia Geral	3	2	1	2	1	3	3	2	1	2	2	2	3	2	3	0	1	2	2	2	2	0	12	10	16	1	2	1	2	3	3	3	3	3
272	30	1	1	Nenhuma;	0	0	1	Hospital Universitário Onofre Lopes da Universidade Federal do Rio Grande do Norte	1	1	RN	1	1	Medicina	Endocrinologia e Metabologia	2	0	0	0	0	2	1	1	1	0	1	1	2	2	0	0	1	0	2	2	2	0	6	5	7	0	0	0	1	2	2	2	3	1
273	27	1	1	Nenhuma;	0	0	1	Hospital Universitário de Santa Maria da Universidade Federal de Santa Maria	1	1	RS	0	7	Serviço Social	999	999	0	1	0	0	1	0	1	0	0	0	1	2	1	1	0	1	1	2	1	0	0	4	3	6	0	0	0	1	1	0	1	0	1
274		1	1	Nenhuma;	0	0	1	Complexo Hospitalar da Universidade Federal do Ceará	1	1	CE	1	1	Medicina	Pediatria	5	1	0	0	2	1	1	0	1	1	0	0	1	1	0	1	0	0	0	1	1	0	2	6	4	0	0	0	1	0	0	2	1	0
275	26	1	1	Nenhuma;	0	0	1	Complexo do Hospital de Clínicas da Universidade Federal do Paraná	1	1	PR	1	1	Medicina	Ginecologia e Obstetrícia	4	2	0	1	2	2	2	0	2	0	1	1	2	2	1	0	0	1	2	0	1	2	9	3	12	0	0	0	1	2	2	3	1	0
276	33	1	1	Nenhuma;	0	0	1	Hospital Universitário Antonio Pedro da Universidade Federal Fluminense	1	1	RJ	1	1	Medicina	Pediatria	5	3	2	0	1	0	2	2	2	0	0	3	3	3	3	2	0	0	3	0	0	0	3	7	19	0	0	2	1	1	3	3	3	2
277		1	1	Nenhuma;	0	0	1	Hospital Universitário Dr. Miguel Riet Corrêa Júnior da Universidade Federal do Rio Grande	1	1	RS	1	1	Medicina	Clínica Médica	1	3	1	1	2	1	1	0	2	1	1	3	3	1	0	1	1	3	2	2	2	0	8	9	14	0	1	0	1	2	3	3	3	0
278		0	1	Obesidade ;	1	1	1	Hospital das Clínicas da Universidade Federal de Pernambuco	1	1	PE	1	1	Medicina	Oftalmologia	3	3	3	2	3	3	3	3	3	3	3	3	3	3	3	3	3	2	3	3	3	3	19	21	21	2	4	2	3	3	3	3	3	3
279	25	1	1	Nenhuma;	0	0	1	Hospital Universitário da Universidade Federal do Maranhão	1	1	MA	0	999	Multiprofissional	999	999	1	1	1	0	2	1	2	1	1	1	0	1	1	1	0	1	0	2	0	1	0	6	5	7	0	0	0	3	2	1	3	3	2
280	28	1	1	Nenhuma;	0	0	1	Hospital Universitário Dr. Miguel Riet Corrêa Júnior da Universidade Federal do Rio Grande	1	1	RS	1	1	Medicina	Clínica Médica	1	3	2	1	2	1	2	1	2	2	2	2	2	2	2	2	2	3	2	1	2	1	12	12	15	1	2	1	2	1	2	2	2	2
281	28	1	1	Nenhuma;	0	0	1	Hospital das Clínicas da Universidade Federal de Pernambuco	1	1	PE	1	1	Medicina	Pediatria	5	1	0	0	0	1	0	0	1	1	0	1	1	0	0	1	0	0	1	0	1	0	1	3	5	0	0	0	0	0	0	1	1	0
282	28	1	1	Nenhuma;	0	0	1	Hospital de Clínicas da Universidade Federal de Uberlândia	1	1	MG	1	1	Medicina	Ginecologia e Obstetrícia	4	2	1	0	0	1	2	0	2	1	0	1	2	2	1	0	0	1	1	1	1	1	5	4	11	0	0	0	1	1	2	3	3	1
283	24	1	1	Nenhuma;	0	0	1	Hospital Universitário da Universidade Federal de Juiz de Fora	1	1	MG	0	3	Farmácia	999	999	0	0	0	0	0	0	0	0	0	0	0	0	0	1	0	0	0	0	0	0	0	0	0	1	0	0	0	0	0	0	0	0	0
284	27	1	1	Nenhuma;	0	0	1	Hospital das Clínicas da Universidade Federal de Minas Gerais	1	1	MG	1	1	Medicina	Psiquiatria	2	1	0	0	0	1	1	0	0	0	0	1	1	0	0	0	0	0	0	0	0	0	1	0	4	0	0	0	0	0	1	0	1	0
285	24	1	2	999	999	999	1	Hospital Universitário da Universidade Federal do Piauí	1	1	PI	0	3	Farmácia	999	999	0	0	0	1	2	0	3	1	0	0	2	2	2	0	0	0	1	2	2	2	3	8	8	7	0	1	0	3	1	1	3	2	3
286	44	1	2	obesidade;	1	1	1	Hospital Universitário da Universidade de Brasília	1	1	DF	0	7	Serviço Social	999	999	0	0	0	0	1	1	1	1	0	0	0	2	3	1	0	1	3	2	3	2	3	11	6	7	1	0	0	2	3	2	3	1	2
287	28	1	2	Nenhuma;	0	0	1	Hospital das Clínicas da Universidade Federal de Goiás	1	1	GO	0	3	Farmácia	999	999	1	0	0	0	2	2	0	3	0	0	1	3	2	1	0	1	0	1	0	1	0	5	1	12	0	0	0	2	0	1	3	2	0
288	27	1	1	Nenhuma;	0	0	1	Hospital Universitário da Universidade de Brasília	1	1	DF	1	1	Medicina	Neurologia pediátrica	5	1	3	1	2	3	3	0	1	1	1	2	1	3	3	1	2	0	2	0	0	0	10	7	13	1	0	0	3	1	3	3	2	0
289	26	1	2	Doença pulmonar crônica;	1	1	1	Hospital Universitário da Universidade de Brasília	1	1	DF	1	1	Medicina	Otorrinolaringologia	3	2	0	0	1	1	2	1	1	2	0	1	1	1	1	1	0	0	1	1	1	0	2	7	9	0	0	0	1	0	0	1	1	0
290	26	1	1	Nenhuma;	0	0	1	Hospital Universitário da Universidade de Brasília	1	1	DF	0	7	Serviço Social	999	999	3	3	1	3	1	2	2	3	3	0	3	3	2	1	3	1	3	3	3	3	2	10	20	18	1	4	1	1	1	2	3	3	1
291	31	1	2	Rinite alérgica ;	1	0	1	Hospital Universitário da Universidade de Brasília	1	1	DF	1	1	Medicina	Dermatologia	2	1	1	0	2	2	2	0	1	3	2	1	2	2	1	0	1	0	1	1	0	0	7	7	9	0	0	0	2	2	0	2	2	0
292		1	1	Nenhuma;	0	0	1	Hospital Universitário de Santa Maria da Universidade Federal de Santa Maria	1	1	RS	1	1	Medicina	Anestesiologia	1	3	1	1	1	2	3	1	3	1	2	2	2	2	2	0	1	0	2	2	2	2	10	8	17	1	1	1	2	2	1	3	3	2
293	27	0	1	Nenhuma;	0	0	1	Hospital Universitário de Santa Maria da Universidade Federal de Santa Maria	1	1	RS	1	1	Medicina	Ginecologia e Obstetrícia	4	1	0	0	0	1	2	0	1	1	1	1	0	2	1	0	1	0	1	0	0	0	5	1	7	0	0	0	1	1	1	1	2	0
294	28	1	1	Tabagismo;	1	1	1	Hospital Universitário da Universidade de Brasília	1	1	DF	1	1	Medicina	Oftalmologia	3	3	2	1	1	2	1	0	1	1	1	3	3	2	1	1	1	1	2	1	2	1	9	8	14	0	1	0	1	1	3	2	3	1
295	28	0	1	Nenhuma;	0	0	1	Hospital Universitário da Universidade de Brasília	1	1	DF	0	3	Farmácia	999	999	0	1	1	0	1	0	0	0	0	1	1	2	2	0	0	1	1	1	0	0	0	7	1	4	0	0	0	2	1	1	1	0	2
296	23	1	1	Nenhuma;	0	0	1	Hospital Universitário Júlio Müller da Universidade Federal do Mato Grosso	1	1	MT	1	1	Medicina	Pediatria	5	1	0	0	1	2	2	1	1	0	0	0	1	1	2	1	2	1	1	3	1	0	6	7	8	0	0	0	3	2	1	2	1	2
297	28	1	1	QT + RT há 4 anos. Diminuição do Clarence as VAS (sequela).;	1	1	1	Hospital Universitário da Universidade de Brasília	1	1	DF	1	1	Medicina	Cirurgia do Aparelho Digestivo	3	1	0	0	0	1	2	0	1	2	0	2	1	2	1	0	0	0	2	0	2	0	3	4	10	0	0	0	1	0	1	1	0	0
298	29	1	2	Nenhuma;	0	0	1	Hospital Universitário Professor Alberto Antunes da Universidade Federal de Alagoas	1	1	AL	0	999	Multiprofissional	999	999	1	0	0	0	1	2	0	1	0	0	2	1	0	1	0	0	0	1	0	1	0	1	1	9	0	0	0	1	1	0	1	1	0
299	32	0	1	Nenhuma;	0	0	0	Hospital São Lucas - Cascavel PR	3	0	PR	1	1	Medicina	Radiologia e Diagnóstico por Imagem	6	3	0	1	0	1	3	1	3	3	3	3	3	3	3	2	3	3	3	3	3	3	17	12	21	2	2	2	3	3	3	3	3	3
300	35	1	2	Hipertensão arterial sistêmica;	1	1	1	Complexo Hospitalar Universitário da Universidade Federal do Pará	1	1	PA	0	8	Odontologia	999	999	3	2	3	3	3	3	3	3	3	1	3	3	3	3	3	3	3	3	3	2	3	19	19	21	2	3	2	3	3	3	3	3	3
301	33	1	1	Nenhuma;	0	0	0	Hospital Universitário Cajuru	2	1	PR	1	1	Medicina	Medicina de Família e Comunidade	1	2	1	1	3	1	2	2	2	2	0	1	2	2	2	2	1	0	2	2	2	1	6	14	13	0	2	0	2	3	3	3	3	2
302	32	1	1	Nenhuma;	0	0	1	Hospital Universitário da Universidade de Brasília	1	1	DF	0	5	Psicologia	999	999	2	3	0	0	2	2	0	3	0	0	1	3	0	3	0	0	0	3	0	0	0	2	3	17	0	0	1	2	1	3	3	3	1
303	26	0	1	Nenhuma;	0	0	0	Hospital regional da asa norte	1	0	DF	1	1	Medicina	Clínica Médica	1	0	0	0	0	0	0	0	0	0	0	0	1	0	0	0	1	0	1	0	0	0	1	0	2	0	0	0	1	1	2	3	1	0
304	28	1	1	Doença autoimune;	1	1	1	Hospital Universitário da Universidade de Brasília	1	1	DF	1	1	Medicina	Dermatologia	2	1	0	1	1	2	2	1	1	1	1	2	2	1	2	0	1	0	1	1	2	0	6	6	11	0	0	0	1	1	3	3	1	1
305	26	0	2	Nenhuma;	0	0	1	Hospital Universitário da Universidade de Brasília	1	1	DF	1	1	Medicina	Cirurgia Geral	3	1	0	1	0	0	2	1	0	0	1	0	0	0	0	0	0	0	2	0	0	0	2	1	5	0	0	0	0	0	0	0	0	0
306	27	1	2	Nenhuma;	0	0	1	Hospital Universitário da Universidade de Brasília	1	1	DF	1	1	Medicina	Otorrinolaringologia	3	1	0	1	0	1	2	0	1	0	0	1	1	0	0	0	0	0	1	0	0	0	2	0	7	0	0	0	0	0	0	1	2	0
307	26	0	1	Obesidade;Hipertensão arterial sistêmica;	1	1	1	Hospital Universitário da Universidade Federal do Piauí	1	1	PI	1	1	Medicina	Clínica Médica	1	2	1	2	2	2	3	1	3	3	3	1	3	3	3	1	2	3	3	3	2	3	18	13	18	2	2	1	2	3	3	3	2	3
308	24	1	1	Nenhuma;	0	0	1	Hospital Universitário da Universidade Federal de Juiz de Fora	1	1	MG	0	6	Fisioterapia	999	999	1	0	0	0	1	0	1	0	0	0	0	1	1	0	0	0	0	2	1	1	0	2	3	4	0	0	0	1	0	1	2	2	2
309	25	1	2	Nenhuma;	0	0	1	Hospital Universitário Onofre Lopes da Universidade Federal do Rio Grande do Norte	1	1	RN	0	5	Psicologia	999	999	2	0	1	1	2	2	1	2	2	0	2	3	1	0	1	0	0	1	0	0	0	4	5	12	0	0	0	1	1	2	2	0	0
310	33	1	1	Nenhuma;	0	0	1	Hospital Universitário da Universidade Federal do Piauí	1	1	PI	1	1	Medicina	Pediatria	5	3	3	2	1	3	1	3	2	2	3	3	1	3	2	2	2	3	3	0	1	2	18	12	15	2	2	1	3	3	2	3	3	3
311	30	1	2	Artrite reumatoide ;	1	1	1	Hospital Universitário da Universidade Federal do Piauí	1	1	PI	1	1	Medicina	Endoscopia	2	0	0	0	0	0	0	0	0	0	0	0	0	0	0	0	0	0	1	1	0	0	0	1	1	0	0	0	1	0	1	1	1	0
312	26	1	2	Nenhuma;	0	0	1	Hospital de Ensino Dr. Washington Antônio de Barros da Universidade Federal do Vale do São Francisco	1	1	PE	1	1	Medicina	Clínica Médica	1	1	0	1	0	1	1	0	1	1	1	1	1	1	0	1	0	0	1	0	0	1	5	2	6	0	0	0	0	0	2	2	0	0
313	26	0	3	Nenhuma;	0	0	1	Hospital Universitário da Universidade Federal do Piauí	1	1	PI	1	1	Medicina	Dermatologia	2	1	0	0	1	2	2	0	0	0	0	0	2	1	1	0	1	1	1	0	0	0	5	1	7	0	0	0	1	0	1	1	2	0
314	30	0	3	Nenhuma;	0	0	1	Hospital Universitário da Universidade Federal do Piauí	1	1	PI	1	1	Medicina	Clínica Médica	1	1	0	0	0	1	1	0	2	1	0	1	2	2	1	1	0	1	1	0	1	1	5	3	9	0	0	0	1	1	1	1	0	1
315	37	0	1	Nenhuma;	0	0	1	Hospital Universitário Lauro Wanderley da Universidade Federal da Paraíba	1	1	PB	1	1	Medicina	Reumatologia	2	0	0	2	0	2	1	0	1	0	1	0	1	1	1	0	1	0	1	0	0	0	7	0	5	0	0	0	1	0	0	1	1	1
316	25	0	1	Nenhuma;	0	0	1	Complexo do Hospital de Clínicas da Universidade Federal do Paraná	1	1	PR	1	1	Medicina	Pediatria	5	1	0	2	0	2	3	0	2	1	3	0	1	3	1	0	2	3	3	1	2	3	18	4	11	2	0	0	2	3	1	1	1	3
317	28	0	2	Tabagismo;	1	1	0	Hospital Psiquiátrico São Pedro	1	0	RS	1	1	Medicina	Psiquiatria	2	0	2	0	0	1	0	1	2	0	1	1	2	0	0	0	1	0	0	2	0	0	3	5	5	0	0	0	1	0	1	1	0	1
318	32	1	2	Nenhuma;	0	0	1	Hospital Universitário da Universidade Federal do Piauí	1	1	PI	1	1	Medicina	Geriatria	2	0	0	0	0	0	1	0	0	1	0	1	1	0	1	0	0	0	1	0	0	0	0	1	5	0	0	0	1	0	3	2	0	0
319	33	1	2	Nenhuma;	0	0	1	Hospital Universitário da Universidade Federal do Piauí	1	1	PI	1	1	Medicina	Clínica Médica	1	1	1	2	0	3	2	1	1	2	2	1	1	3	2	1	2	2	1	1	2	2	16	8	9	2	1	0	3	2	3	3	2	3
320	23	1	1	Nenhuma;	0	0	1	Hospital Universitário da Universidade Federal do Piauí	1	1	PI	0	3	Farmácia	999	999	2	1	1	1	2	3	1	2	3	3	3	3	3	3	3	2	3	3	2	3	3	17	14	19	2	2	2	1	2	3	3	3	3
321	24	1	2	Nenhuma;	0	0	1	Hospital Universitário da Universidade Federal do Piauí	1	1	PI	0	4	Nutrição	999	999	2	0	1	0	0	1	1	2	3	0	2	3	3	1	3	1	0	2	1	3	0	5	11	13	0	2	0	1	3	1	3	3	0
322	27	0	1	Nenhuma;	0	0	1	Hospital Universitário da Universidade de Brasília	1	1	DF	1	1	Medicina	Reumatologia	2	0	3	1	2	2	1	0	1	0	3	0	3	3	1	0	1	0	1	0	0	3	13	5	7	1	0	0	2	1	3	3	3	1
323	27	1	4	Nenhuma;	0	0	1	Hospital das Clínicas da Universidade Federal de Goiás	1	1	GO	0	5	Psicologia	999	999	2	0	1	2	2	2	1	1	2	1	1	2	2	1	1	2	1	2	1	1	0	9	8	11	0	1	0	2	2	2	2	1	1
324	29	1	1	Nenhuma;	0	0	1	Hospital das Clínicas da Universidade Federal de Pernambuco	1	1	PE	1	1	Medicina	Ginecologia e Obstetrícia	4	2	2	2	1	3	3	2	3	2	3	3	3	3	2	2	3	2	3	2	2	3	19	13	19	2	2	2	3	3	3	3	3	3
325	29	1	1	Nenhuma;	0	0	0	Hospital Universitário Regional Norte do Paraná	1	1	PR	1	1	Medicina	Cirurgia Pediátrica	3	2	0	0	1	3	2	1	1	2	0	2	3	2	0	1	2	2	3	0	0	0	9	5	13	0	0	0	3	2	2	3	2	0
326	24	1	1	Nenhuma;	0	0	1	Hospital Universitário de Londrina	1	1	PR	0	6	Fisioterapia	999	999	1	0	1	2	1	1	0	1	0	0	0	1	1	1	0	0	1	2	2	0	0	4	4	7	0	0	0	1	1	0	0	2	0
327	25	1	4	Nenhuma;	0	0	1	Hospital Universitário de Londrina	1	1	PR	0	6	Fisioterapia	999	999	1	1	0	0	1	1	0	1	0	1	1	1	1	1	0	1	0	1	0	1	0	4	2	7	0	0	0	1	1	2	2	1	1
328	27	1	2	Nenhuma;	0	0	1	Hospital Universitário da Universidade Federal do Piauí	1	1	PI	1	1	Medicina	Reumatologia	2	1	1	1	0	3	0	0	2	0	1	1	3	2	0	0	2	2	0	0	1	0	11	2	7	1	0	0	1	0	3	0	3	0
330	26	1	2	Nenhuma;	0	0	1	Hospital Universitário Lauro Wanderley da Universidade Federal da Paraíba	1	1	PB	0	3	Farmácia	999	999	1	0	0	1	3	2	0	1	0	3	2	2	1	2	0	2	1	3	0	1	0	10	2	13	1	0	0	3	1	3	1	1	1
331	29	1	2	Hipertensão arterial sistêmica;	1	1	1	Complexo do Hospital de Clínicas da Universidade Federal do Paraná	1	1	PR	1	1	Medicina	Infectologia	2	3	1	3	1	1	3	0	3	2	3	3	3	3	3	1	3	3	3	0	0	2	18	5	21	2	0	2	2	2	3	3	3	3
332		1	1	Nenhuma;	0	0	1	Hospital Universitário da Universidade Federal de Juiz de Fora	1	1	MG	0	5	Psicologia	999	999	0	0	1	0	2	1	0	0	0	0	0	1	1	0	0	1	0	1	0	0	0	5	0	3	0	0	0	1	1	1	0	0	1
333	22	1	1	Abaixo do peso ;	0	0	1	Maternidade Escola Januário Cicco da Universidade Federal do Rio Grande do Norte	1	1	RN	0	6	Fisioterapia	999	999	3	3	3	3	3	3	3	3	3	3	3	3	3	2	3	3	3	2	3	3	3	21	21	19	3	4	2	3	3	3	3	3	3
334	23	1	1	Doença pulmonar crônica;	1	1	1	Hospital Universitário da Universidade Federal da Grande Dourados	1	1	MS	0	2	Enfermagem	999	999	2	0	1	2	2	1	0	3	0	1	2	2	1	2	0	3	3	3	3	3	0	11	8	15	1	1	1	3	2	3	3	2	0
335	27	1	1	Nenhuma;	0	0	1	Hospital Universitário da Universidade Federal da Grande Dourados	1	1	MS	1	1	Medicina	Ginecologia e Obstetrícia	4	3	3	1	2	3	3	3	3	3	2	3	3	3	3	3	3	3	3	3	3	3	18	20	21	2	4	2	3	3	3	3	3	3
336	27	1	1	Nenhuma;	0	0	1	Hospital Universitário da Universidade Federal do Piauí	1	1	PI	1	1	Medicina	Dermatologia	2	2	1	3	1	3	3	1	2	3	3	2	3	3	3	1	3	3	3	1	1	3	21	9	18	3	1	1	3	3	2	3	3	1
337	23	0	1	Nenhuma;	0	0	1	Hospital Universitário da Universidade de Brasília	1	1	DF	0	9	Terapia ocupacional	999	999	1	1	1	1	1	1	1	1	1	1	1	1	1	1	1	1	1	1	1	1	1	7	7	7	0	0	0	1	1	1	1	1	1
338	27	1	4	Nenhuma;	0	0	1	Complexo do Hospital de Clínicas da Universidade Federal do Paraná	1	1	PR	1	1	Medicina	Pediatria	5	1	1	0	1	2	1	1	2	1	0	2	2	2	0	1	1	0	1	0	0	0	5	5	9	0	0	0	1	0	1	1	0	1
339	37	1	1	Nenhuma;	0	0	0	Hospital Veterinário Universitário de Santa Maria	1	1	RS	0	10	Medicina Veterinária	999	999	2	0	2	1	3	3	0	3	2	2	2	2	3	2	2	3	3	2	0	2	3	19	7	16	2	0	1	3	3	2	3	3	3
340		0	1	Nenhuma;	0	0	1	Hospital das Clínicas da Universidade Federal de Pernambuco	1	1	PE	1	1	Medicina	Radiologia e Diagnóstico por Imagem	6	1	0	0	0	2	1	0	1	0	1	0	2	2	0	0	0	0	0	0	1	0	5	1	5	0	0	0	1	0	0	1	1	1
341	25	1	2	Nenhuma;	0	0	0	Hospital Universitário de Londrina	1	1	PR	0	8	Odontologia	999	999	1	0	1	0	2	0	0	1	0	1	2	2	2	0	0	1	0	2	0	0	1	8	0	8	0	0	0	1	2	3	2	1	0
342	23	1	1	Hipertensão arterial sistêmica;	1	1	0	Hospital Universitário de Londrina	1	1	PR	0	8	Odontologia	999	999	2	3	1	3	3	3	3	3	3	3	2	3	2	2	3	2	2	3	3	3	2	15	21	18	2	4	1	2	2	2	2	1	3
343	24	1	1	Doença pulmonar crônica;	1	1	0	Clínica Odontológica Universitária	1	1	PR	0	8	Odontologia	999	999	0	1	1	2	3	2	0	1	0	0	1	1	3	2	2	2	2	2	0	1	0	11	6	9	1	0	0	0	1	1	2	2	1
344	25	1	1	Nenhuma;	0	0	0	Hospital Universitário de Londrina	1	1	PR	0	8	Odontologia	999	999	2	0	1	0	2	1	0	2	2	2	1	1	1	0	0	1	0	1	0	0	0	7	2	8	0	0	0	1	0	2	1	2	0
345	30	1	1	Nenhuma;	0	0	1	Hospital das Clínicas da Universidade Federal de Minas Gerais	1	1	MG	1	1	Medicina	Cirurgia Pediátrica	3	0	0	0	0	1	0	0	0	0	0	0	1	0	0	0	0	0	0	0	0	0	1	0	1	0	0	0	0	0	1	1	0	1
346	29	1	4	Obesidade ;	1	1	1	Hospital Universitário Getúlio Vargas da Universidade Federal do Amazonas	1	1	AM	1	1	Medicina	Ginecologia e Obstetrícia	4	3	1	1	0	3	2	1	2	1	2	1	3	3	2	1	2	1	2	0	2	0	12	6	15	1	0	1	2	2	2	2	3	1
347		1	2	Nenhuma;	0	0	1	Complexo do Hospital de Clínicas da Universidade Federal do Paraná	1	1	PR	0	8	Odontologia	999	999	1	1	2	3	1	2	2	2	3	2	2	2	2	1	1	0	0	2	1	2	0	7	13	12	0	2	0	1	2	0	1	0	2
348	30	1	1	Nenhuma;	0	0	1	Hospital das Clínicas da Universidade Federal de Goiás	1	1	GO	1	1	Medicina	Cirurgia do Aparelho Digestivo	3	3	2	3	2	3	3	2	3	3	3	3	3	3	3	2	3	3	3	3	3	3	21	17	21	3	3	2	3	3	3	3	3	3
350	28	1	3	Nenhuma;	0	0	1	Hospital Universitário Professor Edgard Santos da Universidade Federal da Bahia	1	1	BA	0	5	Psicologia	999	999	0	0	0	0	1	0	0	0	0	0	0	1	0	1	0	1	0	1	0	0	0	2	0	3	0	0	0	1	1	1	2	0	0
351	29	0	1	Nenhuma;	0	0	1	Hospital Universitário Onofre Lopes da Universidade Federal do Rio Grande do Norte	1	1	RN	1	1	Medicina	Clínica Médica	1	3	0	2	0	2	1	0	3	2	1	1	3	2	1	1	3	2	1	2	2	2	14	7	13	2	0	0	3	2	2	3	2	3
352	24	1	2	obesidade;	1	1	1	Hospital Universitário da Universidade Federal de Juiz de Fora	1	1	MG	0	7	Serviço Social	999	999	3	2	3	1	3	3	0	3	3	3	3	3	3	1	1	3	3	3	1	3	1	19	11	19	2	2	2	3	3	3	3	3	3
353	26	1	1	Nenhuma;	0	0	1	Hospital Universitário da Universidade Federal do Piauí	1	1	PI	0	5	Psicologia	999	999	1	0	0	1	1	1	0	1	0	1	1	1	2	1	0	1	0	0	0	0	0	5	1	6	0	0	0	1	2	3	2	3	1
354	34	1	2	anemia hemolitica;	1	1	1	Hospital Universitário Onofre Lopes da Universidade Federal do Rio Grande do Norte	1	1	RN	1	1	Medicina	Pediatria	5	1	0	1	1	2	2	0	1	3	2	1	2	2	2	0	2	2	3	0	2	1	12	6	12	1	0	0	2	2	1	2	2	2
355	24	1	1	Imunossupressão;	1	1	1	Hospital Universitário da Universidade Federal de Santa Catarina	1	1	SC	0	3	Farmácia	999	999	1	1	1	1	3	1	0	1	1	1	1	3	2	2	2	3	1	2	1	3	1	12	9	11	1	1	0	3	3	3	3	3	3
356	38	1	1	Nenhuma;	0	0	1	Hospital Universitário da Universidade Federal do Piauí	1	1	PI	1	1	Medicina	Medicina Intensiva	1	0	0	0	0	0	0	0	0	0	0	0	0	0	0	0	0	0	1	0	0	0	0	0	1	0	0	0	0	0	0	1	0	0
357		1	1	depressao;	1	0	0	Hospital Getúlio Vargas	1	0	PI	1	1	Medicina	Clínica Médica	1	3	1	1	1	2	3	1	1	3	3	3	3	3	3	3	3	3	3	3	3	2	17	15	19	2	3	2	3	3	3	3	3	3
358	32	1	2	Nenhuma;	0	0	0	Hospital Infantil Lucidio Portela	1	0	PI	1	1	Medicina	Pediatria	5	1	1	1	1	1	2	0	1	1	1	3	3	3	1	0	0	3	2	2	3	3	12	8	13	1	1	0	2	2	3	3	3	3
359	31	1	1	Nenhuma;	0	0	1	Hospital Universitário da Universidade Federal de Sergipe	1	1	SE	1	1	Medicina	Dermatologia	2	1	1	1	2	1	2	0	2	1	1	2	1	1	1	1	0	0	1	2	1	0	4	8	10	0	1	0	0	1	0	1	2	1
360	25	1	2	Nenhuma;	0	0	0	Hospital Infantil Lucidio Portela	1	1	PI	1	1	Medicina	Pediatria	5	1	1	1	0	2	2	1	1	1	1	1	2	2	1	0	2	2	3	0	1	0	10	4	11	1	0	0	1	1	2	2	2	1
361	27	1	2	Nenhuma;	0	0	0	Hospital Infantil Lucidio Portela	1	1	PI	1	1	Medicina	Pediatria	5	2	1	0	1	3	3	3	2	2	2	2	2	3	1	1	2	0	3	1	3	1	11	12	15	1	2	1	3	3	2	3	2	0
363	26	1	2	Nenhuma;	0	0	0	UBS/ Atenção Primária SES-DF	1	0	DF	1	1	MFC	Medicina de Família e Comunidade	1	0	1	2	1	3	1	0	3	2	0	1	3	3	1	1	3	0	3	0	2	1	12	7	12	1	0	0	3	3	3	3	1	1
364	34	0	2	Nenhuma;	0	0	0	Secretaria de Saúde do Distrito Federal	1	0	DF	1	1	Medicina	Medicina de Família e Comunidade	1	1	3	3	2	1	1	1	1	2	2	1	1	1	3	2	3	1	2	2	3	1	12	15	10	1	3	0	1	2	3	2	3	1
365	25	0	2	Nenhuma;	0	0	0	Hospital Infantil Lucidio Portela	1	0	PI	1	1	Medicina	Pediatria	5	1	1	1	1	2	2	3	1	3	2	2	3	2	2	1	1	2	2	1	1	1	11	11	13	1	2	0	1	1	2	2	2	1
366	28	1	1	Doença pulmonar crônica;	1	1	0	Irmandade Nossa Senhora das Mercês Santa Casa de Montes Claros	2	0	MG	1	1	Medicina	Radiologia e Diagnóstico por Imagem	6	1	0	0	1	2	1	0	2	1	2	2	2	2	1	1	0	1	1	0	1	1	8	4	10	0	0	0	1	1	2	1	1	1
367	27	0	4	Nenhuma;	0	0	0	UBS/ Atenção Primária SES-DF	1	0	BA	1	1	Medicina	Medicina de família e comunidade	1	1	0	0	1	0	0	0	1	0	0	0	0	0	0	0	1	0	0	0	0	0	1	1	2	0	0	0	0	0	0	0	0	0
368	26	1	1	Nenhuma;	0	0	1	Hospital Universitário da Universidade Federal do Piauí	1	1	PI	1	1	Medicina	Dermatologia	2	1	0	1	0	2	2	0	2	0	0	1	1	1	0	0	1	0	1	0	0	1	6	0	8	0	0	0	2	1	0	1	1	0
369	25	0	1	Doença pulmonar crônica;Tabagismo;	1	1	1	Hospital Universitário da Universidade de Brasília	1	1	DF	1	1	Medicina	Cirurgia Geral	3	3	2	2	0	3	3	1	3	1	1	3	3	3	3	1	3	3	1	1	3	3	18	9	19	2	1	2	3	3	3	3	3	2
370	29	0	1	Nenhuma;	0	0	1	Hospital Universitário da Universidade de Brasília	1	1	DF	1	1	Medicina	Cirurgia do Aparelho Digestivo	3	0	0	0	0	0	0	0	0	0	0	0	0	0	0	0	0	0	0	0	0	0	0	0	0	0	0	0	0	0	0	0	0	0
371	28	1	1	Nenhuma;	0	0	0	Instituto de Assistência Médica ao Servidor Público Estadual	1	0	SP	1	1	Medicina	Ginecologia e Obstetrícia	4	1	0	0	0	1	1	0	0	0	0	1	1	1	1	0	0	0	1	0	0	0	2	0	6	0	0	0	1	1	1	2	2	1
372	28	0	1	Nenhuma;	0	0	0	Instituto Hospital de Base de Brasília	1	0	DF	1	1	Medicina	Neurologia	2	0	0	0	0	0	0	0	0	0	0	0	0	0	0	0	0	0	0	1	0	0	0	1	0	0	0	0	0	0	1	1	2	0
373	30	0	2	Nenhuma;	0	0	0	Instituto Hospital de Base de Brasília	1	0	DF	1	1	Medicina	Radiologia e Diagnóstico por Imagem	6	2	1	1	2	2	2	2	2	2	1	2	2	2	2	2	2	2	2	2	2	2	12	13	14	1	2	0	3	3	3	3	1	1
374	27	1	2	Nenhuma;	0	0	0	Beneficência Portuguesa de São Paulo	2	0	SP	1	1	Medicina	Radiologia e Diagnóstico por Imagem	6	1	0	0	0	1	1	0	1	0	0	1	1	1	1	0	0	0	2	0	0	0	2	0	8	0	0	0	1	1	0	2	1	0
375	29	1	1	Nenhuma;	0	0	0	Instituto Hospital de Base de Brasília	1	0	DF	1	1	Medicina	Gastroenterologia	2	2	1	0	1	3	2	1	3	2	0	2	2	2	1	0	0	0	3	1	2	0	5	8	15	0	1	1	1	1	3	3	3	1
376	26	1	1	Doença pulmonar crônica;	1	1	0	Instituto Hospital de Base de Brasília	1	0	DF	1	1	Medicina	Reumatologia	2	3	2	2	2	3	0	0	1	2	3	1	3	3	3	3	3	3	2	0	3	3	20	12	13	2	2	0	3	3	3	3	3	3
377	28	1	1	Doença pulmonar crônica;	1	1	0	Hospital Regional de Taguatinga	1	0	DF	1	1	Medicina	Ortopedia e Traumatologia	3	3	0	1	3	3	2	2	2	3	3	2	2	2	2	2	2	3	2	3	3	2	16	16	15	2	3	1	2	2	3	3	3	3
378	29	0	1	Doença pulmonar crônica;	1	1	1	Hospital Escola da Universidade Federal de Pelotas	1	1	RS	1	1	Medicina	Gastroenterologia	2	1	0	1	0	2	1	0	0	0	0	0	1	1	0	0	0	0	0	0	0	0	4	0	3	0	0	0	1	2	2	2	1	0
379	30	1	1	Nenhuma;	0	0	1	Hospital Universitário da Universidade de Brasília	1	1	DF	1	1	Medicina	Cirurgia Geral	3	3	2	2	2	1	2	2	3	2	2	2	3	2	1	1	1	0	2	2	1	1	9	12	16	0	2	1	2	2	2	3	2	3
380	29	1	1	Nenhuma;	0	0	1	Hospital Universitário da Universidade de Brasília	1	1	DF	1	1	Medicina	Cirurgia Geral	3	1	2	0	1	2	2	1	2	1	1	3	3	2	1	1	2	0	1	1	1	0	7	8	13	0	1	0	1	1	3	2	1	0
381	35	1	1	Nenhuma;	0	0	0	UBS/ Atenção Primária SES-DF	1	0	DF	1	1	Medicina	Medicina de Familia e Comunidade	1	2	1	1	1	3	2	1	3	0	0	2	3	2	2	0	1	0	2	0	0	0	7	3	16	0	0	1	2	3	3	3	2	1
382	24	1	1	Nenhuma;	0	0	1	Complexo do Hospital de Clínicas da Universidade Federal do Paraná	1	1	PR	0	5	Psicologia	999	999	1	1	0	2	0	1	0	1	0	0	2	2	0	0	0	0	0	2	2	2	0	0	7	9	0	0	0	2	2	2	2	1	1
383	23	1	1	Nenhuma;	0	0	1	Hospital das Clínicas da Universidade Federal de Pernambuco	1	1	PE	0	2	Enfermagem	999	999	1	0	0	0	0	0	0	0	1	0	1	1	0	0	0	0	0	1	0	1	0	0	2	4	0	0	0	1	0	0	1	0	0
384	29	1	1	Nenhuma;	0	0	1	Hospital Escola da Universidade Federal de Pelotas	1	1	RS	1	1	Medicina	Anestesiologia	1	0	0	0	0	1	1	0	0	0	0	1	1	1	1	0	0	0	1	0	1	0	2	1	5	0	0	0	1	0	2	2	0	1
385	25	0	2	Nenhuma;	0	0	1	Complexo Hospitalar da Universidade Federal do Ceará	1	1	CE	0	3	Farmácia	999	999	1	2	0	0	1	1	0	2	1	1	2	2	1	1	1	1	0	1	1	0	0	4	5	10	0	0	0	0	1	1	1	1	0
386	24	1	1	Nenhuma;	0	0	0	Hospital Veterinário UFU	3	1	MG	0	10	Medicina Veterinária	999	999	1	0	1	0	1	2	0	1	0	1	1	1	1	1	0	1	2	2	0	0	0	7	0	9	0	0	0	2	2	2	2	1	3
387	28	1	2	Doença pulmonar crônica;	1	1	0	Hospital Universitário da Universidade Federal do Vale do São Francisco	1	1	PE	0	8	Odontologia	999	999	1	1	1	2	2	2	0	2	2	2	1	3	1	2	1	1	1	2	1	2	1	9	9	13	0	1	0	1	1	3	3	1	1
388	24	0	2	Nenhuma;	0	0	1	Hospital Universitário de Lagarto	1	1	SE	0	10	Fonoaudiologia	999	999	2	0	1	1	2	3	1	1	1	3	3	3	3	3	2	1	3	2	1	2	2	15	8	17	2	1	1	3	2	3	3	3	2
389	29	0	1	Obesidade;	1	1	1	Hospital Universitário da Universidade Federal de Sergipe	1	1	SE	1	1	Medicina	Otorrinolaringologia	3	3	2	2	2	2	2	0	1	1	1	1	1	3	3	2	3	1	2	2	2	1	13	11	13	1	2	0	1	2	3	3	3	3
390	24	1	3	Nenhuma;	0	0	1	Hospital Universitário Cassiano Antonio de Moraes da Universidade Federal do Espírito Santo	1	1	ES	0	999	Multiprofissional	999	999	2	1	1	0	2	1	0	1	0	1	2	2	1	1	0	1	1	2	0	1	1	8	2	11	0	0	0	2	1	1	2	1	1
391	23	1	1	Nenhuma;	0	0	1	Hospital Universitário Professor Edgard Santos da Universidade Federal da Bahia	1	1	BA	0	999	Multiprofissional	999	999	2	0	1	2	1	1	1	1	1	2	1	2	1	0	2	1	2	2	2	1	1	9	9	9	0	1	0	1	1	2	2	0	1
392	22	1	1	Nenhuma;	0	0	1	Hospital Universitário da Universidade Federal do Maranhão	1	1	MA	0	4	Nutrição	999	999	2	2	1	1	1	2	1	2	1	1	2	2	1	1	0	1	0	1	1	1	0	5	7	12	0	0	0	2	2	2	2	2	1
393	29	0	1	Nenhuma;	0	0	1	Hospital Universitário Maria Aparecida Pedrossian da Universidade Federal de Mato Grosso do Sul	1	1	MS	0	8	Odontologia	999	999	0	0	1	0	0	1	0	0	0	1	1	1	1	0	0	1	0	1	0	0	0	4	0	4	0	0	0	1	1	2	1	1	0
394	28	1	2	Nenhuma;	0	0	1	Complexo do Hospital de Clínicas da Universidade Federal do Paraná	1	1	PR	0	3	Farmácia-bioquímica	999	999	1	1	2	1	3	3	0	3	1	3	1	3	3	3	1	3	3	3	2	1	2	19	7	17	2	0	1	2	3	3	3	3	3
395	33	1	1	Nenhuma;	0	0	1	Hospital Universitário Professor Edgard Santos da Universidade Federal da Bahia	1	1	BA	0	4	Nutrição	999	999	2	0	1	0	2	1	0	3	2	1	3	3	3	1	2	2	0	3	1	0	0	9	5	16	0	0	1	3	3	3	2	1	3
396	27	1	4	Nenhuma;	0	0	1	Hospital de Ensino Dr. Washington Antônio de Barros da Universidade Federal do Vale do São Francisco	1	1	PE	0	2	Enfermagem	999	999	3	3	1	0	1	3	0	3	0	0	2	2	0	1	0	2	3	1	0	1	0	7	4	15	0	0	1	1	1	0	3	3	2
397	28	1	1	Nenhuma;	0	0	1	Hospital Universitário da Universidade de Brasília	1	1	DF	1	1	Medicina	Radiologia e Diagnóstico por Imagem	6	2	3	2	1	3	3	2	2	2	3	1	3	3	3	3	3	3	3	0	3	2	19	14	17	2	2	1	3	3	3	3	3	3
398	33	1	3	Nenhuma;	0	0	1	Hospital das Clínicas da Universidade Federal de Goiás	1	1	GO	0	3	Farmácia	999	999	2	3	1	0	0	3	3	3	3	3	3	3	3	3	0	3	3	3	0	3	3	16	12	20	2	2	2	3	3	3	3	1	3
399	30	0	1	Nenhuma;	0	0	1	Hospital Universitário Onofre Lopes da Universidade Federal do Rio Grande do Norte	1	1	RN	1	1	Medicina	Medicina da família e comunidade	1	2	1	0	1	1	2	0	1	2	2	2	1	2	3	1	1	0	2	2	1	1	7	8	13	0	1	0	1	2	2	3	2	2
400	34	1	2	Nenhuma;	0	0	1	Hospital Universitário da Universidade Federal de Sergipe	1	1	SE	1	1	Medicina	Cirurgia Geral	3	2	1	0	1	0	2	2	1	0	0	1	1	0	1	0	0	0	2	3	2	0	0	9	10	0	1	0	1	1	2	2	3	0
401	23	1	1	Nenhuma;	0	0	1	Hospital Universitário da Universidade Federal da Grande Dourados	1	1	MS	0	4	Nutrição	999	999	2	0	1	1	2	2	2	2	1	1	1	1	2	0	0	2	2	2	3	2	2	12	9	10	1	1	0	2	1	2	2	1	0
402	29	1	1	Nenhuma;	0	0	1	Hospital das Clínicas da Universidade Federal de Minas Gerais	1	1	MG	1	1	Medicina	Pediatria	5	2	0	1	2	2	3	0	2	0	1	2	2	1	3	3	0	0	3	1	2	0	5	8	17	0	1	1	2	2	1	1	3	2
403	24	0	2	Nenhuma;	0	0	1	Hospital Universitário da Universidade Federal de Juiz de Fora	1	1	MG	1	1	Medicina	Ginecologia e Obstetrícia	4	2	1	1	0	2	3	1	3	1	1	2	3	2	2	2	2	1	3	1	3	1	10	9	18	1	1	1	1	2	3	3	3	2
404	25	1	1	Nenhuma;	0	0	1	Complexo do Hospital de Clínicas da Universidade Federal do Paraná	1	1	PR	0	9	Terapia ocupacional	999	999	2	2	3	2	3	3	1	3	2	3	2	2	3	2	1	3	3	3	1	1	3	21	10	17	3	2	1	3	3	2	3	3	3
405	24	1	2	Nenhuma;	0	0	1	Hospital Universitário Ana Bezerra da Universidade Federal do Rio Grande do Norte	1	1	RN	0	3	Farmácia	999	999	0	0	2	0	1	1	0	1	1	0	2	1	1	1	1	0	0	2	0	1	0	4	3	8	0	0	0	1	2	0	3	0	1
406	44	1	1	Imunossupressão;	1	1	1	Hospital Universitário da Universidade Federal da Grande Dourados	1	1	MS	0	4	Nutrição	999	999	3	3	2	3	2	2	2	2	3	1	3	3	2	2	3	2	2	2	3	2	0	11	19	17	1	3	1	2	2	3	3	2	1
407	22	1	1	Nenhuma;	0	0	1	Hospital Universitário Ana Bezerra da Universidade Federal do Rio Grande do Norte	1	1	RN	0	3	Farmácia	999	999	2	1	1	1	1	1	1	2	2	0	3	3	2	1	1	1	1	3	1	1	1	7	8	15	0	1	1	1	1	2	3	1	1
408	28	1	1	Nenhuma;	0	0	1	Complexo do Hospital de Clínicas da Universidade Federal do Paraná	1	1	PR	1	1	Medicina	Hematologia e Hemoterapia	2	2	0	2	0	2	1	0	2	0	3	1	1	2	2	0	3	2	2	0	0	2	16	0	11	2	0	0	2	2	0	2	3	2
409	26	1	1	Nenhuma;	0	0	1	Hospital de Ensino Dr. Washington Antônio de Barros da Universidade Federal do Vale do São Francisco	1	1	PE	0	6	Fisioterapia	999	999	2	3	3	1	1	2	1	3	3	1	2	3	2	1	3	2	3	3	2	3	3	15	16	16	2	3	1	1	3	3	3	3	2
410	28	1	1	Hipotireoidismo;	1	0	1	Hospital Universitário da Universidade Federal de Juiz de Fora	1	1	MG	1	1	Medicina	Cirurgia Geral	3	1	1	0	2	2	2	0	1	1	1	0	1	1	0	0	0	0	0	0	0	0	4	4	5	0	0	0	1	0	2	2	3	0
411	25	1	2	Nenhuma;Doença renal crônica;	1	1	1	Hospital Universitário da Universidade Federal de Sergipe	1	1	SE	0	5	Psicologia	999	999	1	2	0	0	1	1	1	1	1	0	1	1	0	0	0	0	0	1	1	0	0	1	5	6	0	0	0	1	0	3	1	1	1
412	28	0	2	Nenhuma;	0	0	1	Hospital Universitário Alcides Carneiro da Universidade Federal de Campina Grande	1	1	PB	1	1	Medicina	Clínica Médica	1	3	2	0	0	1	1	0	0	0	0	3	3	1	1	2	0	0	1	0	1	0	2	5	12	0	0	0	2	1	3	3	3	0
413	30	1	2	Nenhuma;	0	0	1	Hospital Universitário da Universidade de Brasília	1	1	DF	0	8	Odontologia	999	999	1	2	1	1	1	2	1	2	2	2	2	2	2	3	2	2	2	2	2	2	2	12	12	14	1	2	0	2	2	3	2	2	3
414		1	2	Nenhuma;	0	0	1	Hospital Universitário Cassiano Antonio de Moraes da Universidade Federal do Espírito Santo	1	1	ES	0	999	Multiprofissional	999	999	2	2	2	0	3	1	0	2	2	2	3	3	3	2	1	2	2	3	1	3	3	17	9	16	2	1	1	2	3	2	3	3	1
415	24	1	2	Nenhuma;	0	0	1	Hospital de Ensino Dr. Washington Antônio de Barros da Universidade Federal do Vale do São Francisco	1	1	PE	0	2	Enfermagem	999	999	0	0	0	0	0	0	0	0	0	0	1	0	0	2	0	0	0	1	0	0	0	0	0	4	0	0	0	0	1	0	2	1	1
416	24	0	1	Nenhuma;	0	0	1	Hospital Universitário Onofre Lopes da Universidade Federal do Rio Grande do Norte	1	1	RN	0	4	Nutrição	999	999	1	2	1	1	1	1	1	1	1	1	0	3	1	1	1	1	0	2	0	0	0	5	6	9	0	0	0	2	1	2	3	0	0
417	30	1	2	Nenhuma;	0	0	1	Hospital Universitário Onofre Lopes da Universidade Federal do Rio Grande do Norte	1	1	RN	1	1	Medicina	Oftalmologia	3	1	1	1	1	2	2	1	3	2	1	1	2	2	1	1	2	2	2	1	1	2	12	8	12	1	1	0	1	2	3	2	3	3
418	26	1	1	Nenhuma;	0	0	1	Hospital Escola da Universidade Federal de Pelotas	1	1	RS	0	9	Terapia ocupacional	999	999	0	0	0	0	1	2	0	1	2	0	0	1	1	0	0	0	0	0	0	1	0	2	3	4	0	0	0	2	0	1	2	0	3
419	29	1	1	Asma ;	1	1	1	Complexo Hospitalar Universitário da Universidade Federal do Pará	1	1	PA	1	1	Medicina	Infectologia	2	2	1	0	1	2	2	0	3	1	1	2	2	1	1	0	2	0	2	0	1	0	6	4	14	0	0	0	1	2	2	3	3	1
420	31	1	1	Nenhuma;	0	0	1	Hospital das Clínicas da Universidade Federal de Pernambuco	1	1	PE	1	1	Medicina	Alergia e Imunologia	2	2	0	1	0	2	1	0	1	0	0	2	3	1	2	0	1	1	1	0	0	1	7	0	12	0	0	0	3	2	3	3	0	1
421	25	1	1	Nenhuma;	0	0	1	Hospital das Clínicas da Universidade Federal de Minas Gerais	1	1	MG	1	1	Medicina	Pediatria	5	1	1	0	1	1	1	1	1	1	0	1	2	0	0	0	0	1	1	1	1	0	2	6	7	0	0	0	1	0	2	2	2	2
422	30	0	1	Nenhuma;	0	0	1	Hospital Universitário da Universidade Federal do Piauí	1	1	PI	1	1	Medicina	Ginecologia e Obstetrícia	4	2	1	1	0	1	2	1	0	0	2	1	1	1	2	1	1	2	1	1	3	3	11	7	9	1	0	0	1	2	0	1	2	2
423	26	1	1	Obesidade;	1	1	1	Hospital Universitário da Universidade Federal de Juiz de Fora	1	1	MG	0	10	Educação Física	999	999	2	1	0	1	2	2	0	3	2	0	2	2	2	1	2	0	0	3	2	1	2	6	9	15	0	1	1	1	2	3	3	3	2
424	26	1	1	Nenhuma;	0	0	1	Complexo do Hospital de Clínicas da Universidade Federal do Paraná	1	1	PR	0	3	Farmácia	999	999	1	1	1	1	3	3	0	3	2	3	3	3	3	2	2	3	3	3	2	2	2	18	10	18	2	2	1	3	1	3	3	3	2
425	27	1	1	Nenhuma;	0	0	1	Hospital Universitário da Universidade Federal de Santa Catarina	1	1	SC	0	2	Enfermagem	999	999	2	1	0	1	3	2	2	1	1	2	3	3	3	1	0	0	2	3	1	0	3	13	6	15	1	0	1	1	2	3	3	3	2
426	28	0	1	Nenhuma;	0	0	0	Hospital de Clínicas Veterinárias - UFPel	1	1	RS	0	10	Medicina Veterinária	999	999	2	0	1	2	3	0	1	2	0	3	2	3	3	2	1	0	0	1	0	0	1	11	4	12	1	0	0	2	2	3	3	2	2
427	26	1	1	Nenhuma;	0	0	1	Complexo do Hospital de Clínicas da Universidade Federal do Paraná	1	1	PR	1	1	Medicina	Intensiva pediátrica	5	0	0	0	0	1	0	0	0	1	0	1	1	0	0	0	0	0	0	1	0	0	1	2	2	0	0	0	1	0	2	1	3	0
428	27	1	1	Tabagismo;	1	1	1	Complexo do Hospital de Clínicas da Universidade Federal do Paraná	1	1	PR	0	7	Serviço Social	999	999	2	0	3	1	3	2	2	2	2	3	2	2	3	0	3	3	1	3	2	3	3	19	13	13	2	2	0	2	2	1	3	2	0
429	29	1	2	Nenhuma;	0	0	1	Hospital Universitário da Universidade Federal de Sergipe	1	1	SE	0	7	Serviço Social	999	999	2	3	1	3	3	1	0	2	1	3	3	3	3	1	1	3	3	3	3	3	3	19	14	15	2	2	1	2	2	3	3	1	2
430	31	1	2	Nenhuma;	0	0	1	Hospital Universitário da Universidade Federal de Juiz de Fora	1	1	MG	0	7	Serviço Social	999	999	2	1	1	1	1	2	0	1	2	1	2	2	1	2	1	1	2	2	1	1	1	8	7	13	0	0	0	1	1	0	1	0	1
431	24	1	1	Nenhuma;	0	0	1	Hospital Universitário da Universidade Federal de Juiz de Fora	1	1	MG	0	2	Enfermagem	999	999	1	0	2	0	3	1	0	1	0	1	2	2	2	2	0	1	0	1	0	3	0	9	3	10	0	0	0	1	1	2	2	2	2
432	26	0	1	Nenhuma;	0	0	1	Hospital Universitário Onofre Lopes da Universidade Federal do Rio Grande do Norte	1	1	RN	0	2	Enfermagem	999	999	1	1	0	1	1	0	0	0	0	1	0	2	0	0	0	0	2	0	1	1	0	4	4	3	0	0	0	1	0	0	1	0	0
433	25	1	1	Nenhuma;	0	0	1	Hospital de Clínicas da Universidade Federal do Triângulo Mineiro	1	1	MG	0	6	Fisioterapia	999	999	1	2	2	1	1	2	1	2	3	1	1	3	3	1	1	2	2	3	2	3	1	12	13	13	1	2	0	2	2	2	3	2	2
434	27	1	2	Tireoidite de Hashimoto ;	1	0	1	Hospital Universitário da Universidade Federal de Sergipe	1	1	SE	0	4	Nutrição	999	999	1	1	0	1	2	2	0	3	1	0	3	3	3	2	0	1	1	3	2	3	0	7	8	17	0	1	1	1	2	3	3	1	0
435	22	1	1	Nenhuma;	0	0	1	Hospital Universitário Dr. Miguel Riet Corrêa Júnior da Universidade Federal do Rio Grande	1	1	RS	0	10	Educação Física	999	999	1	1	1	1	2	3	0	1	1	2	3	3	2	2	0	2	0	3	1	1	1	10	5	16	1	0	1	2	3	1	2	2	2
436	27	0	2	Nenhuma;	0	0	1	Hospital Universitário Onofre Lopes da Universidade Federal do Rio Grande do Norte	1	1	RN	1	1	Medicina	Radiologia e Diagnóstico por Imagem	6	1	0	1	0	2	1	0	1	1	1	1	1	1	0	0	1	1	2	1	1	0	7	3	7	0	0	0	1	2	2	2	1	2
437	33	1	2	Nenhuma;	0	0	1	Hospital Universitário da Universidade Federal de Sergipe	1	1	SE	0	999	Saúde do Adulto e do Idoso	999	999	1	1	0	2	2	1	2	2	3	2	2	2	2	2	3	3	1	1	3	3	1	11	17	11	1	3	0	2	2	3	3	0	3
438	32	1	1	Estava gestante, contrai o covid 19 e tive um aborto espontâneo.;	0	0	1	Hospital Universitário Dr. Miguel Riet Corrêa Júnior da Universidade Federal do Rio Grande	1	1	RS	0	999	Saúde da Família	999	999	2	1	0	2	2	1	2	2	1	1	3	3	2	1	2	1	1	3	3	3	0	7	14	15	0	2	1	3	3	2	2	3	1
439	26	1	2	Nenhuma;	0	0	1	Hospital de Clínicas da Universidade Federal do Triângulo Mineiro	1	1	MG	0	10	Biomedicina	999	999	1	0	1	0	2	1	0	2	1	0	1	2	1	1	1	1	1	1	0	2	1	7	4	9	0	0	0	1	0	2	2	1	0
440	31	1	1	Obesidade;	1	1	1	Hospital de Clínicas da Universidade Federal do Triângulo Mineiro	1	1	MG	0	10	Biomedicina	999	999	1	1	0	1	2	1	0	0	1	0	1	1	1	1	1	0	2	1	1	0	0	5	5	6	0	0	0	1	1	2	2	1	1
441	23	1	2	Nenhuma;	0	0	1	Hospital Universitário da Universidade Federal do Piauí	1	1	PI	1	1	Medicina	Ginecologia e Obstetrícia	4	1	0	0	1	1	2	0	1	0	0	2	2	0	2	0	0	0	1	0	1	0	1	2	11	0	0	0	1	0	3	2	0	1
442	27	1	3	Asma compensada;	1	1	1	Hospital Universitário Getúlio Vargas da Universidade Federal do Amazonas	1	1	AM	1	1	Medicina	Ginecologia e Obstetrícia	4	1	1	1	1	3	3	2	3	3	3	3	3	3	3	3	3	3	3	1	3	1	17	14	19	2	2	2	3	3	3	3	3	3
443	25	1	1	Asma ;	1	1	1	Hospital Universitário Júlio Müller da Universidade Federal do Mato Grosso	1	1	MT	1	1	Medicina	Clínica Médica	1	1	2	2	2	1	1	2	1	1	2	2	3	2	1	2	1	1	3	2	2	1	10	13	12	1	2	0	1	1	2	2	2	1
444	22	1	1	Doença pulmonar crônica;	1	1	1	Hospital Universitário Lauro Wanderley da Universidade Federal da Paraíba	1	1	PB	0	6	Fisioterapia	999	999	2	3	1	0	2	2	0	1	2	1	0	2	3	3	1	1	2	3	0	1	0	10	7	13	1	0	0	2	1	3	3	0	1
445	24	1	2	Nenhuma;	0	0	1	Hospital Universitário da Universidade de Brasília	1	1	DF	0	2	Enfermagem	999	999	3	3	1	2	1	1	1	1	1	1	2	2	2	2	1	3	0	1	1	1	1	9	10	12	0	2	0	1	2	1	1	3	1
446	23	0	3	Nenhuma;	0	0	1	Hospital Universitário da Universidade de Brasília	1	1	DF	0	999	Multiprofissional	999	999	0	0	0	2	0	0	1	0	0	0	0	0	1	0	0	0	0	0	1	0	0	1	4	0	0	0	0	0	0	1	1	0	1
447	29	0	1	Nenhuma;	0	0	1	Complexo do Hospital de Clínicas da Universidade Federal do Paraná	1	1	PR	1	1	Medicina	Ortopedia e Traumatologia	3	1	1	0	0	1	0	0	0	0	1	0	1	0	0	0	1	0	0	0	0	0	3	1	2	0	0	0	1	1	0	1	0	0
448	24	1	1	Nenhuma;	0	0	1	Hospital Universitário da Universidade Federal de Santa Catarina	1	1	SC	0	5	Psicologia	999	999	2	1	0	3	3	2	2	2	2	2	2	3	2	2	1	1	1	3	3	1	0	9	13	16	0	2	1	1	1	3	2	1	1
449	25	1	1	Nenhuma;	0	0	1	Complexo do Hospital de Clínicas da Universidade Federal do Paraná	1	1	PR	0	4	Nutrição	999	999	1	0	0	0	2	1	0	1	0	1	2	0	1	0	1	1	1	0	0	1	0	6	2	5	0	0	0	1	1	0	1	3	2
450	36	0	1	Nenhuma;	0	0	1	Complexo do Hospital de Clínicas da Universidade Federal do Paraná	1	1	PR	1	1	Medicina	Infectologia pediátrica	5	1	1	0	0	1	1	0	1	0	1	1	1	2	1	1	1	1	1	1	1	1	7	4	7	0	0	0	1	1	2	2	2	2
451	27	1	1	Nenhuma;	0	0	1	Complexo do Hospital de Clínicas da Universidade Federal do Paraná	1	1	PR	0	9	Terapia ocupacional	999	999	3	3	2	3	2	3	3	3	3	3	3	3	3	3	3	3	3	3	3	3	3	19	21	21	2	4	2	3	3	3	3	2	3
452	28	1	2	Obesidade ;	1	1	1	Hospital Universitário da Universidade Federal do Maranhão	1	1	MA	1	1	Medicina	Pediatria	5	2	2	1	1	2	2	1	3	1	1	2	2	2	1	2	2	1	2	2	2	0	9	11	14	0	2	0	2	2	2	1	2	2
453	25	1	1	Nenhuma;	0	0	1	Hospital Universitário Professor Edgard Santos da Universidade Federal da Bahia	1	1	BA	0	7	Serviço Social	999	999	1	1	1	1	2	1	1	1	1	1	1	1	1	1	1	1	1	1	1	1	1	8	7	7	0	0	0	1	1	1	1	1	1
454	28	1	2	Nenhuma;	0	0	1	Complexo do Hospital de Clínicas da Universidade Federal do Paraná	1	1	PR	1	1	Medicina	Psiquiatria	2	2	0	0	1	1	1	0	2	0	0	1	2	0	0	0	0	0	0	0	0	0	1	1	8	0	0	0	0	0	1	2	1	0
455	31	1	1	Nenhuma;	0	0	1	Complexo do Hospital de Clínicas da Universidade Federal do Paraná	1	1	PR	1	1	Medicina	Ginecologia e Obstetrícia	4	1	0	1	0	2	2	0	1	0	0	2	2	1	2	0	2	0	2	0	1	0	6	1	12	0	0	0	1	1	1	1	2	0
456	28	0	1	Nenhuma;	0	0	1	Complexo Hospitalar da Universidade Federal do Ceará	1	1	CE	0	4	Nutrição	999	999	2	0	0	0	0	2	3	3	1	0	3	3	0	1	3	0	0	1	1	1	0	0	9	15	0	1	1	1	0	0	2	0	1
457	24	1	2	Nenhuma;	0	0	1	Hospital Universitário Maria Aparecida Pedrossian da Universidade Federal de Mato Grosso do Sul	1	1	MS	0	3	Farmácia	999	999	2	0	0	0	3	1	2	2	2	1	1	1	2	1	1	2	0	1	0	1	0	8	6	9	0	0	0	3	3	3	2	2	2
458	30	0	1	Nenhuma;	0	0	1	Complexo Hospitalar da Universidade Federal do Ceará	1	1	CE	1	1	Medicina	Geriatria	2	1	1	0	0	2	1	0	1	1	0	1	2	1	0	1	0	0	1	0	1	0	3	4	7	0	0	0	1	0	1	2	2	1
459	24	1	2	Asma;	1	1	1	Hospital Universitário Cassiano Antonio de Moraes da Universidade Federal do Espírito Santo	1	1	ES	0	5	Psicologia	999	999	0	1	2	0	1	1	0	0	0	0	1	1	0	0	0	1	1	1	0	1	1	6	2	4	0	0	0	1	1	1	0	1	0
460	30	0	2	Nenhuma;	0	0	1	Hospital das Clínicas da Universidade Federal de Minas Gerais	1	1	MG	1	1	Medicina	Otorrinolaringologia	3	1	0	0	0	2	2	0	1	0	0	0	2	2	0	0	0	0	1	0	0	0	4	0	7	0	0	0	2	0	0	1	2	0
461		1	1	Nenhuma;	0	0	1	Complexo do Hospital de Clínicas da Universidade Federal do Paraná	1	1	PR	0	6	Fisioterapia	999	999	1	0	0	0	0	1	0	0	0	0	0	1	0	0	0	0	0	1	0	1	0	0	1	4	0	0	0	0	0	1	1	0	0
462	22	1	1	Nenhuma;	0	0	1	Hospital Universitário Lauro Wanderley da Universidade Federal da Paraíba	1	1	PB	0	3	Farmácia	999	999	1	0	0	2	1	3	0	1	1	0	3	0	1	0	0	0	0	0	1	3	0	2	7	8	0	0	0	1	2	0	1	0	0
463	29	1	1	Gestação;	1	1	1	Hospital das Clínicas da Universidade Federal de Pernambuco	1	1	PE	1	1	Medicina	Reumatologia	2	0	0	0	0	0	0	0	0	0	0	0	0	0	0	0	0	1	1	0	0	0	1	0	1	0	0	0	1	0	0	1	0	1
464		1	1	Nenhuma;	0	0	1	Hospital Escola da Universidade Federal de Pelotas	1	1	RS	0	4	Nutrição	999	999	3	2	3	0	3	3	3	3	3	3	3	3	3	3	3	3	3	3	0	0	3	21	11	21	3	2	2	3	3	2	2	3	3
465	26	1	1	Nenhuma;	0	0	1	Hospital Universitário Onofre Lopes da Universidade Federal do Rio Grande do Norte	1	1	RN	1	1	Medicina	Clínica Médica	1	1	1	1	1	2	2	0	1	2	0	1	1	2	1	0	1	0	1	1	2	0	6	7	8	0	0	0	1	1	2	3	1	1
466	27	1	2	Doença pulmonar crônica;	1	1	1	Complexo Hospitalar Universitário da Universidade Federal do Pará	1	1	PA	1	1	Medicina	MFC	1	3	3	1	3	3	3	3	3	3	3	3	3	3	3	3	3	3	3	3	3	3	19	21	21	2	4	2	3	3	3	3	3	0
467	26	0	1	Nenhuma;	0	0	1	Hospital Escola da Universidade Federal de Pelotas	1	1	RS	0	8	Odontologia	999	999	2	1	1	0	2	2	1	1	1	1	1	2	2	1	0	1	0	3	0	2	1	8	5	12	0	0	0	0	2	1	1	1	1
468	52	1	1	Diabetes;Hipertensão arterial sistêmica;	1	1	1	Hospital das Clínicas da Universidade Federal de Goiás	1	1	GO	0	5	Psicologia	999	999	1	1	1	1	1	1	0	0	1	1	2	1	1	1	1	1	1	2	1	1	1	7	6	8	0	0	0	1	1	3	2	1	0
469	26	1	1	Nenhuma;	0	0	0	UBS/ Atenção Básica - SES/SC	1	0	SC	0	8	Odontologia	999	999	1	1	0	1	1	2	1	1	1	1	2	2	1	1	1	1	1	1	1	1	1	6	7	10	0	0	0	1	2	1	3	3	1
470	26	1	1	Nenhuma;	0	0	1	Complexo do Hospital de Clínicas da Universidade Federal do Paraná	1	1	PR	1	1	Medicina	Oftalmologia	3	3	3	1	2	2	3	3	3	3	1	3	3	2	1	3	1	0	2	2	2	0	7	18	18	0	3	1	2	2	3	3	2	1
471	26	1	1	Nenhuma;	0	0	0	Hospital Regional de Taguatinga	1	0	DF	1	1	Medicina	Clínica Médica	1	3	1	1	0	1	2	0	1	1	1	0	3	2	1	1	0	0	2	0	2	0	5	5	12	0	0	0	1	2	2	2	2	2
472	31	0	2	Imunossupressão;	1	1	0	Hospital Daher Lago Sul	3	0	DF	1	1	Medicina	Cirurgia Plástica	3	0	0	1	0	0	0	0	1	0	0	0	0	0	0	0	0	0	0	0	0	0	1	0	1	0	0	0	1	1	2	1	1	1
473	26	0	1	Nenhuma;	0	0	0	Hospital Regional de Taguatinga	1	0	DF	1	1	Medicina	Clínica Médica	1	2	1	2	0	2	3	1	1	0	1	1	3	2	2	0	1	0	2	0	3	0	8	5	14	0	0	0	1	2	3	3	3	1
474	29	1	1	Nenhuma;	0	0	0	Hospital Universitário Pedro Ernesto	1	1	RJ	1	1	Medicina	Reumatologia	2	2	0	1	0	2	1	0	1	1	1	1	2	2	1	0	2	2	2	0	0	0	10	1	10	1	0	0	2	2	3	3	3	2
475	28	1	1	Nenhuma;	0	0	1	Hospital das Clínicas da Universidade Federal de Goiás	1	1	GO	1	1	Medicina	Cirurgia Geral	3	3	2	2	1	2	3	2	3	3	0	2	3	3	3	1	0	0	3	2	3	0	7	14	20	0	2	2	2	2	2	3	3	1
476	26	1	1	Nenhuma;	0	0	1	Hospital de Clínicas da Universidade Federal do Triângulo Mineiro	1	1	MG	0	2	Enfermagem	999	999	2	2	1	2	1	0	0	1	0	0	3	3	3	1	0	0	0	2	0	2	0	5	6	12	0	0	0	1	2	2	3	3	3
477	32	1	2	Nenhuma;	0	0	1	Hospital de Ensino Dr. Washington Antônio de Barros da Universidade Federal do Vale do São Francisco	1	1	PE	1	1	Medicina	Neurocirurgia	3	3	2	1	1	2	3	0	2	3	1	1	3	2	2	2	1	3	3	1	2	0	10	11	17	1	2	1	2	2	3	3	1	2
478	28	1	1	Nenhuma;	0	0	1	Hospital das Clínicas da Universidade Federal de Goiás	1	1	GO	1	1	Medicina	Endocrinologia e Metabologia	2	1	0	0	0	1	0	0	0	0	0	0	0	1	0	0	0	0	0	0	0	0	2	0	1	0	0	0	1	0	1	1	2	0
479	27	1	1	Nenhuma;	0	0	1	Hospital Universitário da Universidade de Brasília	1	1	DF	1	1	Medicina	Psiquiatria	2	0	1	0	1	0	0	0	0	0	0	0	0	0	0	0	0	0	0	0	0	0	0	2	0	0	0	0	0	0	0	0	1	1
480	28	1	1	Nenhuma;	0	0	0	Hospital Regional de Sobradinho	1	0	DF	1	1	Medicina	Clínica Médica	1	1	0	0	0	3	1	0	1	0	0	2	3	2	2	0	3	1	2	0	0	0	9	0	12	0	0	0	1	3	3	3	2	3
481	30	1	2	Hipertensão arterial sistêmica;	1	1	1	Hospital Universitário Antonio Pedro da Universidade Federal Fluminense	1	1	RJ	1	1	Medicina	Psiquiatria	2	1	1	0	0	2	2	0	1	0	0	1	1	1	0	0	0	0	1	1	0	0	3	2	7	0	0	0	2	1	3	3	2	0
482	31	0	3	Nenhuma;	0	0	1	Hospital Universitário Júlio Müller da Universidade Federal do Mato Grosso	1	1	MT	1	1	Medicina	Cirurgia Torácica	3	0	1	1	3	0	2	0	2	0	0	1	1	0	2	0	0	1	2	2	0	0	2	6	10	0	0	0	1	1	3	2	3	0
483	34	1	2	Nenhuma;	0	0	1	Hospital Universitário da Universidade de Brasília	1	1	DF	0	2	Enfermagem	999	999	0	1	2	1	2	2	1	2	3	2	1	1	1	0	1	1	2	1	0	3	2	12	10	7	1	2	0	1	2	2	3	1	1
484	30	1	1	Nenhuma;	0	0	1	Hospital Universitário Alcides Carneiro da Universidade Federal de Campina Grande	1	1	PB	1	1	Medicina	Endocrinologia e Metabologia	2	0	0	1	0	1	0	0	0	0	0	0	0	1	0	0	0	1	1	0	0	0	4	0	1	0	0	0	1	0	0	0	0	1
485	44	0	1	Nenhuma;	0	0	1	Hospital Universitário da Universidade de Brasília	1	1	DF	1	1	Medicina	Reumatologia	2	1	1	1	1	1	1	1	1	1	1	1	1	1	1	0	1	1	1	1	1	1	7	6	7	0	0	0	1	1	1	1	1	1
486	29	1	1	Nenhuma;	0	0	1	Complexo Hospitalar da Universidade Federal do Ceará	1	1	CE	1	1	Medicina	Otorrinolaringologia	3	2	1	0	2	1	1	1	1	2	0	0	1	1	1	1	0	0	1	1	1	0	2	9	7	0	1	0	0	0	0	0	0	0
487	28	1	1	Depressão ;	1	0	1	Hospital Universitário Maria Aparecida Pedrossian da Universidade Federal de Mato Grosso do Sul	1	1	MS	1	1	Medicina	Clínica Médica	1	1	0	1	1	1	1	0	1	1	1	1	2	2	1	0	1	1	2	0	0	0	7	2	9	0	0	0	2	1	3	2	2	1
488	25	0	1	Nenhuma;	0	0	1	Hospital Universitário da Universidade Federal da Grande Dourados	1	1	MS	0	5	Psicologia	999	999	1	0	0	0	1	1	0	0	1	1	2	1	1	0	0	1	1	0	1	0	0	5	2	5	0	0	0	2	1	2	2	2	2
489	38	1	1	Nenhuma;	0	0	0	Hospital da Criança de Brasília	2	0	DF	1	1	Medicina	Pneumologia	2	0	0	0	0	0	1	0	1	0	0	0	1	0	0	0	0	0	0	0	0	0	0	0	3	0	0	0	1	0	1	1	2	1
490	31	0	1	Nenhuma;	0	0	1	Hospital Universitário Lauro Wanderley da Universidade Federal da Paraíba	1	1	PB	1	1	Medicina	Reumatologia	2	0	0	0	0	0	0	0	0	0	0	0	0	0	0	0	0	0	0	0	0	0	0	0	0	0	0	0	0	0	1	1	0	0
491	29	0	2	asma;	1	1	1	Hospital Universitário da Universidade de Brasília	1	1	DF	1	1	Medicina	Pediatria	5	2	3	1	2	1	2	3	2	3	0	2	2	1	1	1	0	0	2	1	1	0	3	14	13	0	2	0	2	1	2	1	2	1
492	26	0	2	Nenhuma;	0	0	0	Hospital das Clínicas da Faculdade de Medicina da Universidade de São Paulo	1	1	SP	1	1	Medicina	Dermatologia	2	2	3	2	2	2	3	1	2	2	2	2	3	2	2	2	2	2	2	1	2	2	14	13	16	2	2	1	3	3	3	3	3	3
493	30	0	2	Doença pulmonar crônica;	1	1	0	Hospital da Região Leste	1	1	DF	1	1	Medicina	Pediatria	5	1	1	2	2	3	2	0	2	2	2	2	3	3	1	2	3	0	3	2	1	0	13	10	14	1	2	0	3	3	3	3	3	1
494	29	1	2	Nenhuma;	0	0	0	Hospital da Região Leste	1	0	DF	1	1	Medicina	Pediatria	5	2	0	0	1	3	2	1	2	1	3	2	2	3	0	1	3	0	3	1	1	0	12	6	13	1	0	0	3	2	3	3	3	1
495	34	1	1	Asma, obesidade;	1	1	0	Hospital da Região Leste	1	0	DF	1	1	Medicina	Pediatria	5	2	1	2	2	3	2	0	2	2	1	3	2	2	1	2	1	0	2	2	2	0	9	11	14	0	2	0	3	1	3	2	0	0
496	24	1	1	Nenhuma;	0	0	1	Hospital Universitário da Universidade de Brasília	1	1	DF	1	1	Medicina	Pediatria	5	2	0	1	2	1	3	2	2	2	1	1	1	1	2	1	1	3	3	3	2	2	10	12	14	1	2	0	1	2	3	2	2	2
497	23	1	2	Doença pulmonar crônica;	1	1	1	Hospital Universitário da Universidade de Brasília	1	1	DF	1	1	Medicina	Pediatria	5	2	2	1	2	1	3	3	3	3	2	2	3	2	3	3	2	3	3	2	3	2	13	18	19	1	3	2	3	3	3	3	3	3
498	26	1	1	Nenhuma;	0	0	1	Hospital Universitário da Universidade de Brasília	1	1	DF	1	1	Medicina	Pediatria	5	3	0	0	2	1	2	0	2	1	1	3	3	2	2	2	3	1	3	3	0	0	8	8	18	0	1	1	2	1	3	3	0	0
499	60	1	1	Hipertensão arterial sistêmica;	1	1	1	Complexo Hospitalar da Universidade Federal do Ceará	1	1	CE	1	1	Medicina	Clínica Médica	1	1	2	0	0	2	1	1	1	1	0	0	1	1	0	0	2	0	0	0	0	0	5	4	4	0	0	0	1	0	0	2	2	0
500	29	1	2	Nenhuma;	0	0	1	Hospital Universitário da Universidade Federal do Piauí	1	1	PI	1	1	Medicina	medicina de familia e comunidade	1	1	0	0	0	1	1	0	1	0	0	1	1	1	1	0	0	0	1	0	1	0	2	1	7	0	0	0	1	1	1	1	0	0
501	26	0	2	Nenhuma;	0	0	1	Hospital Universitário da Universidade Federal do Piauí	1	1	PI	1	1	Medicina	Medicina de Família e Comunidade	1	1	0	2	0	1	1	0	0	0	1	1	0	0	0	0	1	0	0	0	1	0	5	1	3	0	0	0	1	1	0	1	0	0
502	35	1	2	Obesidade;	1	1	1	Hospital Universitário da Universidade de Brasília	1	1	DF	1	1	Medicina	Pediatria	5	1	1	0	0	2	1	0	1	0	0	0	1	1	0	0	0	1	1	1	0	0	4	2	5	0	0	0	1	1	2	1	1	1
503	23	1	3	Nenhuma;	0	0	1	Complexo do Hospital de Clínicas da Universidade Federal do Paraná	1	1	PR	0	7	Serviço Social	999	999	1	0	1	0	2	2	1	2	2	2	2	2	1	2	1	2	1	2	1	1	0	9	6	13	0	0	0	2	1	3	2	2	1
504	29	1	1	Nenhuma;	0	0	1	Hospital das Clínicas da Universidade Federal de Minas Gerais	1	1	MG	1	1	Medicina	Reumatologia	2	2	0	2	0	1	2	0	1	1	0	1	2	1	2	1	2	3	1	0	1	1	10	3	11	1	0	0	1	1	1	1	1	2
505	30	1	1	Nenhuma;	0	0	1	Hospital Universitário da Universidade Federal do Piauí	1	1	PI	1	1	Medicina	Ginecologia e Obstetrícia	4	1	1	1	1	2	1	0	2	1	1	2	2	2	1	1	2	1	3	2	2	0	9	8	12	0	1	0	2	1	1	2	2	1
506	35	1	2	Nenhuma;	0	0	1	Hospital Universitário da Universidade Federal do Maranhão	1	1	MA	0	10	Fonoaudiologia	999	999	1	2	0	1	0	0	0	0	1	0	0	2	0	0	0	0	1	1	1	0	0	1	5	4	0	0	0	0	0	1	1	0	0
507	28	0	2	Nenhuma;	0	0	1	Hospital Universitário da Universidade de Brasília	1	1	DF	1	1	Medicina	Oftalmologia	3	2	1	0	0	1	1	1	1	1	0	2	2	1	1	0	1	1	1	0	1	0	4	4	10	0	0	0	1	1	2	3	2	0
508	24	1	1	Nenhuma;	0	0	1	Hospital Escola da Universidade Federal de Pelotas	1	1	RS	0	10	Medicina Veterinária	999	999	2	1	1	2	3	3	1	2	1	1	0	1	2	1	1	1	1	2	2	0	3	12	8	11	1	1	0	2	3	2	3	1	2
509	27	1	3	Nenhuma;	0	0	1	Hospital Universitário Cassiano Antonio de Moraes da Universidade Federal do Espírito Santo	1	1	ES	0	9	Terapia ocupacional	999	999	2	1	0	2	1	1	0	1	1	0	2	1	0	1	0	0	0	1	2	1	0	1	7	9	0	0	0	1	0	2	1	0	0
510	28	1	1	Nenhuma;	0	0	1	Hospital Universitário da Universidade de Brasília	1	1	DF	1	1	Medicina	Pediatria	5	2	1	2	0	2	2	1	2	1	2	1	2	2	2	1	2	1	2	0	1	1	12	5	13	1	0	0	3	2	2	3	2	2
511	23	1	1	Nenhuma;	0	0	1	Hospital Universitário da Universidade Federal da Grande Dourados	1	1	MS	0	6	Fisioterapia	999	999	1	0	0	0	0	1	0	1	0	0	1	1	0	1	1	0	0	1	0	0	0	0	1	7	0	0	0	0	1	2	1	0	0
512	27	1	2	Nenhuma;	0	0	1	Hospital Universitário da Universidade Federal do Piauí	1	1	PI	0	10	Fonoaudiologia	999	999	1	1	0	1	0	0	1	1	0	1	1	2	2	1	2	2	2	3	3	3	3	10	11	9	1	2	0	1	2	3	2	2	2
513	26	1	1	Doença pulmonar crônica;	1	1	1	Hospital Escola da Universidade Federal de Pelotas	1	1	RS	0	10	Medicina Veterinária	999	999	2	0	0	1	1	2	0	2	1	0	2	1	1	1	0	0	0	2	2	1	0	2	5	12	0	0	0	1	1	1	1	0	0
514	31	1	1	Obesidade, limite para HAS;	1	1	1	Hospital Escola da Universidade Federal de Pelotas	1	1	RS	0	10	Medicina Veterinária	999	999	1	2	3	1	3	0	0	1	1	2	2	2	2	0	1	1	3	0	2	1	0	14	8	6	2	1	0	1	2	1	2	1	3
515	26	0	3	Nenhuma;	0	0	1	Hospital Universitário da Universidade Federal de Sergipe	1	1	SE	0	3	Farmácia	999	999	0	0	0	0	0	1	0	0	0	0	1	0	0	0	0	0	0	0	0	0	0	0	0	2	0	0	0	0	0	0	1	0	0
516	28	1	1	Nenhuma;	0	0	1	Hospital Universitário da Universidade de Brasília	1	1	DF	1	1	Medicina	Pediatria	5	2	0	1	0	2	2	0	2	2	2	1	2	2	2	1	2	1	2	0	2	1	11	5	13	1	0	0	3	3	2	3	1	2
517	25	1	2	Nenhuma;	0	0	1	Hospital Universitário Onofre Lopes da Universidade Federal do Rio Grande do Norte	1	1	RN	0	3	Farmácia	999	999	0	0	0	1	0	0	1	0	0	0	0	0	0	0	0	0	0	0	1	0	0	0	3	0	0	0	0	0	0	0	0	0	0
518	33	1	1	Nenhuma;	0	0	1	Hospital Universitário da Universidade Federal de Juiz de Fora	1	1	MG	1	1	Medicina	Cirurgia Plástica	3	3	0	3	1	3	2	2	2	3	3	2	3	3	2	2	3	3	2	1	3	0	18	12	16	2	2	1	3	3	2	2	3	3
519	25	1	2	Nenhuma;	0	0	1	Hospital Universitário Onofre Lopes da Universidade Federal do Rio Grande do Norte	1	1	RN	0	5	Psicologia	999	999	2	1	2	1	2	1	0	2	2	1	2	2	1	1	1	1	0	1	1	1	1	8	7	11	0	0	0	1	1	1	2	2	0
520	39	1	1	Nenhuma;	0	0	1	Hospital Universitário Lauro Wanderley da Universidade Federal da Paraíba	1	1	PB	1	1	Medicina	Psiquiatria	2	1	1	0	1	1	0	1	1	1	0	1	1	0	0	0	0	0	1	1	0	0	1	5	5	0	0	0	0	1	0	1	0	1
521	24	1	2	Nenhuma;	0	0	1	Hospital Universitário da Universidade de Brasília	1	1	DF	0	8	Odontologia	999	999	1	1	1	0	3	1	1	1	2	2	3	1	2	2	1	1	0	1	0	0	2	11	5	10	1	0	0	2	2	1	3	3	2
522	24	1	1	Nenhuma;	0	0	1	Complexo do Hospital de Clínicas da Universidade Federal do Paraná	1	1	PR	1	1	Medicina	Pediatria	5	0	0	0	1	1	0	0	0	0	0	0	0	1	0	0	0	0	0	0	0	0	2	1	0	0	0	0	1	1	2	2	1	1
523	23	1	1	Nenhuma;	0	0	1	Complexo do Hospital de Clínicas da Universidade Federal do Paraná	1	1	PR	0	9	Terapia ocupacional	999	999	1	1	2	0	3	2	0	3	2	2	3	2	1	1	1	1	1	2	1	1	0	10	6	14	1	0	0	2	1	3	3	3	1
524	26	1	2	Trombose venosa profunda de repetição em tratamento, portadora de marcapasso;Hipertensão arterial sistêmica;	1	1	1	Hospital de Clínicas da Universidade Federal do Triângulo Mineiro	1	1	MG	0	2	Enfermagem	999	999	2	1	0	2	2	2	0	2	1	0	2	2	1	1	1	1	1	1	2	0	0	5	7	12	0	0	0	1	1	1	2	3	0
525		0	1	Nenhuma;	0	0	1	Complexo do Hospital de Clínicas da Universidade Federal do Paraná	1	1	PR	1	1	Medicina	Reumatologia	2	1	1	0	0	3	2	0	2	1	0	2	1	2	0	0	0	0	1	0	0	0	5	2	9	0	0	0	2	1	3	3	3	0
526	41	1	3	Nenhuma;	0	0	0	Hospital Regional de Ceilândia	1	1	DF	1	1	Medicina	Clínica Médica	1	1	0	1	0	2	0	0	0	1	0	0	0	0	0	0	1	0	0	0	0	0	4	1	1	0	0	0	1	0	1	1	0	0
527		1	1	Nenhuma;	0	0	1	Hospital Universitário Antonio Pedro da Universidade Federal Fluminense	1	1	pr	0	10	Educação Física	999	999	0	0	0	0	2	1	0	1	1	0	1	2	1	0	0	1	1	2	0	0	0	5	1	7	0	0	0	1	1	1	2	0	0
528	30	1	2	Nenhuma;	0	0	1	Hospital Universitário da Universidade de Brasília	1	1	DF	1	1	Medicina	Pediatria	5	2	0	0	1	2	2	0	2	2	2	1	1	2	1	1	1	2	1	2	1	1	10	7	10	1	0	0	1	1	1	1	1	1
529	28	1	1	Nenhuma;	0	0	1	Hospital Universitário da Universidade Federal do Piauí	1	1	PI	1	1	Medicina	Ginecologia e Obstetrícia	4	1	1	0	1	1	1	0	1	0	0	1	1	0	0	0	1	1	1	1	0	0	3	3	6	0	0	0	1	1	1	1	1	2
530	33	1	3	Nenhuma;	0	0	0	Hospital Geral de Itapecerica da Serra	1	0	SP	1	1	Medicina	Cirurgia Pediátrica	3	1	1	1	1	1	1	1	1	0	1	1	2	1	0	1	0	0	0	0	1	0	4	5	6	0	0	0	1	1	2	1	2	1
531	26	1	1	Nenhuma;	0	0	1	Hospital Universitário Lauro Wanderley da Universidade Federal da Paraíba	1	1	PB	1	1	Medicina	Pediatria	5	2	1	0	1	1	2	1	2	1	0	2	1	0	1	1	0	0	2	1	2	0	1	8	12	0	1	0	1	1	2	2	2	0
532	25	0	2	Nenhuma;	0	0	1	Hospital Universitário da Universidade Federal do Piauí	1	1	PI	1	1	Medicina	Clínica Médica	1	1	1	0	2	1	1	1	1	2	0	1	1	0	1	0	1	0	1	2	1	0	2	9	7	0	1	0	1	0	2	2	2	0
533	29	1	1	Nenhuma;	0	0	1	Hospital Universitário da Universidade de Brasília	1	1	DF	1	1	Medicina	Neurologia pediátrica	5	1	0	0	0	1	1	0	1	0	0	1	2	1	1	0	0	0	2	0	0	0	2	0	9	0	0	0	0	1	0	2	0	1
534	25	1	2	Nenhuma;	0	0	1	Hospital Universitário da Universidade Federal do Piauí	1	1	PI	0	2	Enfermagem	999	999	3	3	1	3	1	0	1	2	3	2	3	3	3	0	3	2	3	3	3	3	1	13	19	14	1	3	0	2	3	3	3	2	2
535	34	1	2	Nenhuma;	0	0	1	Hospital Universitário da Universidade de Brasília	1	1	DF	0	2	Enfermagem	999	999	1	0	0	0	0	0	0	0	0	0	0	0	0	0	0	0	0	0	0	0	0	0	0	1	0	0	0	0	0	0	0	0	0
536	31	1	2	Nenhuma;	0	0	1	Hospital Universitário da Universidade Federal do Maranhão	1	1	MA	1	1	Medicina	Clínica Médica	1	3	0	1	3	3	3	0	2	3	2	2	3	3	2	3	3	3	3	1	0	0	15	10	18	2	2	1	1	1	0	1	2	0
537	24	1	2	Nenhuma;	0	0	0	Hospital Veterinário UFU	1	1	MG	0	10	Medicina Veterinária	999	999	3	3	2	3	0	3	3	3	3	3	3	3	2	0	3	2	3	3	3	0	2	14	18	18	2	3	1	2	3	3	2	3	3
538	29	1	1	Nenhuma;	0	0	0	Hospital de Clínicas de Porto Alegre	1	1	RS	1	1	Medicina	Geriatria	2	1	0	2	0	1	3	1	2	1	1	2	2	2	1	0	2	0	2	0	0	0	8	2	13	0	0	0	3	2	2	3	3	1
539	25	1	1	Nenhuma;	0	0	0	Hospital Regional de Sobradinho	1	0	DF	1	1	Medicina	Cirurgia Geral	3	2	0	1	0	2	2	1	2	0	2	2	3	1	2	0	1	2	2	0	1	0	9	2	15	0	0	1	1	1	1	1	0	0
540	27	1	1	Nenhuma;	0	0	0	Hospital de Clínicas de Porto Alegre	1	1	RS	1	1	Medicina	Clínica Médica	1	1	0	2	0	2	3	0	2	0	2	1	2	3	3	0	3	2	3	1	0	2	16	1	15	2	0	1	3	3	3	3	2	2
541	22	1	1	Nenhuma;	0	0	1	Hospital de Clínicas da Universidade Federal do Triângulo Mineiro	1	1	MG	0	2	Enfermagem	999	999	3	0	1	0	3	2	0	1	0	1	1	3	3	2	0	0	2	3	0	2	2	12	2	15	1	0	1	3	2	2	3	3	1
542	31	0	1	Obesidade;	1	1	0	Instituto Hospital de Base de Brasília	1	0	DF	1	1	Medicina	Neurologia	2	1	1	1	2	2	2	0	1	0	1	1	2	2	0	0	1	2	1	0	0	0	9	3	8	0	0	0	2	1	1	2	2	2
543	46	0	2	Nenhuma;	0	0	1	Hospital Universitário Professor Edgard Santos da Universidade Federal da Bahia	1	1	BA	1	1	Medicina	Infectologia	2	1	0	0	0	2	1	0	1	0	1	0	1	2	0	0	2	0	1	0	0	0	7	0	5	0	0	0	1	1	3	3	0	0
544	28	0	2	Nenhuma;	0	0	0	Hospital Materno Infantil de Brasília	1	0	DF	1	1	Medicina	Pediatria	5	3	2	2	3	3	2	3	3	3	1	3	3	3	2	3	2	0	2	3	3	2	13	20	18	1	4	1	3	2	2	3	3	2
545	26	1	1	Nenhuma;	0	0	1	Complexo do Hospital de Clínicas da Universidade Federal do Paraná	1	1	PR	0	3	Farmácia	999	999	2	2	1	2	3	1	0	1	2	2	2	2	2	2	0	3	2	2	2	2	0	13	10	12	1	2	0	2	1	3	1	3	2
546	31	1	3	Nenhuma;	0	0	1	Complexo Hospitalar Universitário da Universidade Federal do Pará	1	1	PA	1	1	Medicina	Endocrinologia e Metabologia	2	0	1	0	2	2	1	2	0	2	2	1	1	3	1	0	0	1	2	0	1	0	8	8	6	0	1	0	1	1	2	2	2	2
547	31	1	2	Nenhuma;	0	0	0	Hospital Regional de Taguatinga	1	1	DF	1	1	Medicina	Cirurgia Geral	3	2	0	2	1	2	3	2	3	2	2	2	3	2	2	2	3	3	1	0	1	2	16	8	16	2	1	1	3	3	3	3	3	3
548	23	1	1	Nenhuma;	0	0	1	Complexo do Hospital de Clínicas da Universidade Federal do Paraná	1	1	PR	0	2	Enfermagem	999	999	2	3	1	1	2	1	0	1	1	0	1	2	2	2	0	2	1	1	0	0	0	8	5	10	0	0	0	3	2	3	2	2	1
549	25	0	1	Nenhuma;	0	0	0	Hospital de Clínicas de Porto Alegre	1	1	RS	1	1	Medicina	Neurologia	2	2	0	1	0	2	2	0	3	1	1	3	3	1	3	1	1	2	2	0	0	0	8	2	18	0	0	1	1	1	3	1	3	1
550	26	1	1	Nenhuma;	0	0	0	Hospital Regional de Sobradinho	1	0	DF	1	1	Medicina	Clínica Médica	1	2	0	1	3	3	0	1	2	3	2	2	2	2	1	3	2	0	2	2	2	0	10	14	11	1	2	0	3	1	3	3	1	1
551	28	0	1	Nenhuma;	0	0	0	Hospital Universitário Pedro Ernesto	1	1	RJ	1	1	Medicina	Hematologia e Hemoterapia	2	1	0	0	1	1	2	0	2	1	1	2	2	2	1	0	1	1	1	0	0	0	6	2	11	0	0	0	2	2	1	3	0	1
552	28	1	1	Nenhuma;	0	0	1	Complexo do Hospital de Clínicas da Universidade Federal do Paraná	1	1	PR	1	1	Medicina	Patologia	6	3	3	3	3	3	3	3	3	3	3	3	3	3	3	3	3	3	3	3	3	3	21	21	21	3	4	2	3	3	3	3	2	3
553	25	1	2	Nenhuma;	0	0	1	Hospital Universitário da Universidade de Brasília	1	1	DF	1	1	Medicina	Pediatria	5	1	1	1	1	1	1	1	1	0	1	1	2	2	1	0	1	1	1	0	1	0	7	4	8	0	0	0	2	2	2	2	2	1
554	30	1	1	Nenhuma;	0	0	1	Hospital Universitário da Universidade de Brasília	1	1	DF	1	1	Medicina	Pediatria	5	2	1	2	0	3	2	1	1	0	2	1	2	2	2	0	2	1	1	3	0	0	12	5	11	1	0	0	2	1	3	2	3	1
555	24	0	2	Nenhuma;	0	0	1	Hospital Universitário da Universidade Federal de Juiz de Fora	1	1	MG	1	1	Medicina	Clínica Médica	1	1	0	2	0	1	1	0	0	0	1	0	2	2	0	0	2	2	2	0	0	1	11	0	6	1	0	0	2	2	1	1	0	2
556	28	1	2	Nenhuma;	0	0	1	Hospital das Clínicas da Universidade Federal de Minas Gerais	1	1	MG	1	1	Medicina	Endocrinologia e Metabologia	2	2	0	1	1	2	1	0	1	2	1	2	1	0	1	1	0	0	2	1	0	0	4	5	10	0	0	0	2	1	1	2	0	0
557	27	0	1	Nenhuma;	0	0	1	Hospital das Clínicas da Universidade Federal de Goiás	1	1	GO	1	1	Medicina	Neurologia	2	1	1	0	0	1	0	0	1	2	0	0	3	3	1	2	1	1	2	3	2	0	6	10	8	0	2	0	1	2	1	2	1	0
558	31	1	2	Nenhuma;	0	0	1	Hospital de Clínicas da Universidade Federal do Triângulo Mineiro	1	1	MG	0	2	Enfermagem	999	999	1	1	0	1	0	1	1	1	1	0	1	1	1	0	1	0	0	1	1	0	0	1	6	6	0	0	0	1	0	1	1	1	0
559	23	1	2	Nenhuma;	0	0	1	Complexo Hospitalar da Universidade Federal do Ceará	1	1	CE	0	2	Enfermagem	999	999	1	0	0	0	1	1	0	1	1	0	1	1	0	0	0	0	1	1	1	0	0	2	2	6	0	0	0	0	0	2	2	2	0
560	23	1	2	Nenhuma;	0	0	1	Hospital de Ensino Dr. Washington Antônio de Barros da Universidade Federal do Vale do São Francisco	1	1	PE	0	6	Fisioterapia	999	999	3	1	3	3	1	3	3	3	3	2	3	2	3	3	3	3	3	3	2	3	3	18	18	20	2	3	2	3	2	2	3	1	3
561	25	1	1	Nenhuma;	0	0	1	Hospital Universitário da Universidade Federal de Santa Catarina	1	1	SC	0	3	Farmácia	999	999	2	3	2	3	3	3	1	3	3	3	3	3	3	0	3	3	3	3	3	3	3	20	19	17	2	3	1	3	3	3	3	1	2
562	24	1	2	Nenhuma;	0	0	1	Complexo Hospitalar da Universidade Federal do Ceará	1	1	CE	0	2	Enfermagem	999	999	1	3	0	2	1	2	1	1	1	1	2	3	2	2	1	1	2	3	0	1	0	7	9	14	0	1	0	1	2	3	3	3	2
563	28	0	1	Asma;	1	1	1	Hospital das Clínicas da Universidade Federal de Minas Gerais	1	1	MG	1	1	Medicina	Cirurgia Plástica	3	3	1	3	2	1	1	2	3	3	3	3	3	3	3	1	2	3	3	3	2	2	17	14	19	2	2	2	3	3	3	3	1	3
564	31	1	1	Nenhuma;	0	0	1	Hospital das Clínicas da Universidade Federal de Minas Gerais	1	1	MG	1	1	Medicina	Psiquiatria	2	1	2	2	2	3	2	2	2	2	2	3	3	2	2	1	2	2	3	3	2	2	15	14	16	2	2	1	2	2	2	3	3	3
565	27	0	1	Etilismo;Tabagismo;	1	1	1	Hospital de Doenças Tropicais da Universidade Federal do Tocantins	1	1	TO	1	1	Medicina	Infectologia	2	1	0	1	0	3	3	1	2	2	2	2	2	2	1	2	2	1	2	1	1	2	13	7	13	1	0	0	3	2	2	2	0	1
566	32	1	2	Tuberculose em tratamento ;	1	1	1	Complexo Hospitalar Universitário da Universidade Federal do Pará	1	1	PA	0	5	Psicologia	999	999	1	1	2	3	2	3	2	3	2	3	3	2	1	3	2	3	3	2	2	3	3	17	15	17	2	3	1	2	1	2	1	1	1
567	27	1	1	Nenhuma;	0	0	1	Hospital Universitário Antonio Pedro da Universidade Federal Fluminense	1	1	RJ	1	1	Medicina	Anestesiologia	1	3	0	1	0	3	3	0	3	2	3	1	2	3	2	1	3	2	1	1	3	2	17	7	15	2	0	1	3	2	3	3	3	3
569	22	1	1	Doença pulmonar crônica;	1	1	1	Complexo do Hospital de Clínicas da Universidade Federal do Paraná	1	1	PR	0	4	Nutrição	999	999	0	2	1	2	2	1	0	0	0	1	2	2	1	0	0	2	0	1	0	0	0	7	4	6	0	0	0	1	1	2	3	1	0
570	25	1	1	Nenhuma;	0	0	1	Hospital Universitário da Universidade de Brasília	1	1	DF	0	3	Farmácia	999	999	1	0	1	2	3	2	1	3	1	3	1	1	2	2	2	2	2	2	3	2	0	13	11	12	1	2	0	2	2	3	3	3	1
572	30	1	1	Nenhuma;	0	0	1	Complexo do Hospital de Clínicas da Universidade Federal do Paraná	1	1	PR	1	1	Medicina	Neurocirurgia	3	0	0	0	0	0	0	0	0	0	0	0	0	0	0	0	0	0	0	0	0	0	0	0	0	0	0	0	0	0	0	0	0	0
573	31	1	1	Nenhuma;	0	0	1	Complexo do Hospital de Clínicas da Universidade Federal do Paraná	1	1	PR	1	1	Medicina	Ginecologia e Obstetrícia	4	2	2	3	0	3	3	1	3	0	3	3	3	3	3	2	3	2	3	1	2	2	19	8	20	2	1	2	3	3	3	3	3	3
574	26	1	1	Nenhuma;	0	0	1	Hospital Universitário Antonio Pedro da Universidade Federal Fluminense	1	1	RJ	1	1	Medicina	Dermatologia	2	2	1	1	0	3	0	0	1	0	1	0	2	1	0	0	2	1	1	2	0	0	9	3	6	0	0	0	1	1	1	2	0	1
575	24	1	1	Nenhuma;	0	0	1	Hospital Universitário da Universidade Federal de Juiz de Fora	1	1	MG	0	3	Farmácia	999	999	0	0	0	0	0	0	0	0	0	0	0	0	0	0	0	0	0	0	1	0	0	0	1	0	0	0	0	0	0	0	0	0	0
576	29	0	1	Nenhuma;	0	0	1	Hospital Universitário Antonio Pedro da Universidade Federal Fluminense	1	1	RJ	1	1	Medicina	Cardiologia	2	2	0	1	0	2	2	0	2	0	0	1	2	1	1	1	0	0	0	0	0	0	4	1	10	0	0	0	0	0	3	3	3	0
577	31	1	1	Nenhuma;	0	0	0	Hospital da Região Leste	1	0	DF	1	1	Medicina	Pediatria	5	1	0	0	1	1	1	0	0	0	0	0	2	0	1	0	0	0	0	1	0	0	1	2	5	0	0	0	0	0	1	2	0	0
578	29	1	1	Nenhuma;	0	0	1	Hospital Universitário da Universidade Federal da Grande Dourados	1	1	MS	0	2	Enfermagem	999	999	1	2	0	0	1	0	0	1	1	1	1	1	1	0	0	0	0	0	0	0	0	3	3	4	0	0	0	0	0	1	0	0	0
579	25	1	1	Nenhuma;	0	0	1	Hospital Universitário Júlio Müller da Universidade Federal do Mato Grosso	1	1	MT	1	1	Medicina	Pediatria	5	2	0	3	0	3	1	1	1	0	3	1	1	2	1	0	3	3	2	1	1	0	17	3	9	2	0	0	2	2	3	3	3	3
580	25	1	2	Nenhuma;	0	0	1	Hospital Universitário Cassiano Antonio de Moraes da Universidade Federal do Espírito Santo	1	1	ES	1	1	Medicina	Pediatria	5	2	3	0	0	0	1	0	0	1	0	0	2	0	0	0	0	0	2	1	2	0	0	7	7	0	0	0	0	0	0	0	0	0
581	27	0	1	Nenhuma;	0	0	1	Complexo do Hospital de Clínicas da Universidade Federal do Paraná	1	1	PR	0	3	Farmácia	999	999	2	2	0	0	1	2	0	2	0	0	2	2	1	1	0	1	1	1	0	0	0	4	2	12	0	0	0	0	0	1	1	3	0
582	23	1	1	Nenhuma;	0	0	1	Hospital Universitário da Universidade Federal de Santa Catarina	1	1	SC	0	4	Nutrição	999	999	1	0	0	0	1	1	0	2	1	0	1	2	0	0	1	0	0	2	3	1	0	1	6	9	0	0	0	0	0	2	0	0	0
583	24	0	2	Nenhuma;	0	0	1	Hospital de Clínicas da Universidade Federal de Uberlândia	1	1	MG	1	1	Medicina	Clínica Médica	1	0	0	2	0	1	0	0	0	0	0	0	0	1	0	0	1	1	1	0	0	0	6	0	1	0	0	0	1	1	0	1	0	1
584	35	0	2	Nenhuma;	0	0	1	Hospital Universitário da Universidade Federal de Juiz de Fora	1	1	MG	0	7	Serviço Social	999	999	1	3	0	2	2	1	1	1	1	1	2	3	2	3	1	1	1	1	2	1	1	8	11	12	0	2	0	1	2	3	3	2	1
585	27	1	1	Doença renal crônica;	1	1	1	Hospital Universitário da Universidade de Brasília	1	1	DF	1	1	Medicina	Dermatologia	2	2	0	2	2	2	2	0	2	3	2	2	3	3	2	2	3	3	3	3	3	3	18	13	16	2	2	1	2	2	0	2	2	3
586	22	1	1	Nenhuma;	0	0	1	Complexo do Hospital de Clínicas da Universidade Federal do Paraná	1	1	PR	0	2	Enfermagem	999	999	2	0	1	1	0	1	1	2	2	0	1	2	2	0	3	1	2	3	2	2	0	6	11	11	0	2	0	1	1	1	2	3	2
587	27	1	2	Nenhuma;	0	0	1	Hospital Universitário Lauro Wanderley da Universidade Federal da Paraíba	1	1	PB	0	2	Enfermagem	999	999	2	0	0	0	0	2	0	1	1	0	1	1	0	0	0	0	0	0	1	0	0	0	2	7	0	0	0	0	0	1	1	3	0
588	26	1	1	Nenhuma;	0	0	1	Hospital Universitário Ana Bezerra da Universidade Federal do Rio Grande do Norte	1	1	RN	0	3	Farmácia	999	999	2	2	2	1	2	0	1	3	1	2	3	2	3	1	3	2	1	3	2	3	1	13	13	14	1	2	0	1	2	2	3	3	2
589	26	1	2	Nenhuma;	0	0	1	Hospital das Clínicas da Universidade Federal de Minas Gerais	1	1	MG	1	1	Medicina	Geriatria	2	2	0	0	0	2	1	0	2	1	0	1	1	2	0	0	2	0	1	0	0	0	6	1	8	0	0	0	0	0	0	0	0	0
590		1	2	Obesidade;	1	1	1	Hospital Universitário da Universidade Federal de Sergipe	1	1	SE	1	1	Medicina	Radiologia e Diagnóstico por Imagem	6	2	1	1	1	2	2	1	1	2	2	3	3	3	2	1	1	2	2	1	2	1	12	9	15	1	1	1	2	2	2	2	2	1
591	30	0	1	Nenhuma;	0	0	1	Hospital Universitário Antonio Pedro da Universidade Federal Fluminense	1	1	RJ	1	1	Medicina	Geriatria	2	0	0	0	0	1	0	0	0	0	0	0	0	0	0	0	0	0	0	1	0	0	1	1	0	0	0	0	0	0	0	1	0	0
592	31	1	1	Nenhuma;	0	0	1	Complexo do Hospital de Clínicas da Universidade Federal do Paraná	1	1	PR	1	1	Medicina	Endocrinologia e Metabologia	2	2	0	1	0	1	1	0	0	1	0	1	2	1	2	0	0	1	2	0	2	1	5	3	10	0	0	0	1	1	1	1	0	1
593		1	1	Nenhuma;	0	0	1	Complexo do Hospital de Clínicas da Universidade Federal do Paraná	1	1	PR	0	5	Psicologia	999	999	3	1	1	3	3	3	1	3	3	1	3	2	2	3	3	2	2	3	3	3	0	11	17	20	1	3	2	3	1	3	3	3	3
594	28	0	3	Doença pulmonar crônica;	1	1	1	Hospital Universitário da Universidade Federal de Santa Catarina	1	1	SC	1	1	Medicina	Pediatria	5	1	2	0	0	0	1	0	1	0	0	2	3	0	0	1	0	0	0	0	0	0	0	3	8	0	0	0	0	0	0	3	1	0
595		1	1	Nenhuma;	0	0	1	Hospital Universitário Antonio Pedro da Universidade Federal Fluminense	1	1	RJ	1	1	Medicina	Patologia	6	3	1	1	0	1	2	0	3	3	1	3	3	1	1	3	1	0	2	3	1	0	5	11	17	0	2	1	2	0	3	1	1	3
596	29	1	1	Nenhuma;	0	0	1	Complexo Hospitalar da Universidade Federal do Ceará	1	1	CE	1	1	Medicina	Endocrinologia e Metabologia	2	1	3	1	0	1	1	0	1	1	1	0	1	1	1	0	0	1	1	0	0	0	5	4	6	0	0	0	1	1	0	1	1	1
597	24	1	2	Nenhuma;	0	0	1	Hospital Universitário de Lagarto	1	1	SE	0	3	Farmácia	999	999	2	0	3	2	2	1	2	2	3	3	2	2	3	2	3	3	3	3	2	3	3	20	15	14	2	3	0	1	3	3	3	2	3
598	25	1	1	Nenhuma;	0	0	1	Hospital Universitário da Universidade Federal da Grande Dourados	1	1	MS	0	5	Psicologia	999	999	1	0	2	1	0	2	0	1	1	1	2	2	2	1	0	1	0	2	1	0	1	7	3	11	0	0	0	0	1	1	2	1	0
599	24	1	1	Nenhuma;	0	0	1	Hospital Universitário Professor Edgard Santos da Universidade Federal da Bahia	1	1	BA	0	10	Fonoaudiologia	999	999	2	0	2	1	2	2	2	3	2	2	2	3	3	1	1	3	3	3	3	3	2	17	12	16	2	2	1	3	3	3	3	2	3
600	25	1	2	Nenhuma;	0	0	1	Hospital Universitário da Universidade de Brasília	1	1	DF	1	1	Medicina	Ginecologia e Obstetrícia	4	1	0	1	1	1	0	0	1	2	0	2	0	1	0	0	1	0	1	2	0	0	4	5	5	0	0	0	2	1	0	1	0	0
601		1	2	Asma;	1	1	1	Hospital Universitário Cassiano Antonio de Moraes da Universidade Federal do Espírito Santo	1	1	ES	0	6	Fisioterapia	999	999	2	1	0	1	1	2	1	2	2	2	3	3	2	3	1	0	2	3	2	2	3	10	10	18	1	2	1	0	0	0	3	3	2
602	24	1	1	Nenhuma;	0	0	1	Hospital das Clínicas da Universidade Federal de Pernambuco	1	1	PE	0	2	Enfermagem	999	999	1	0	1	0	2	1	0	2	1	1	3	3	2	2	1	2	3	3	1	2	1	12	5	15	1	0	1	3	3	2	3	3	3
603	28	0	2	Asma;	1	1	1	Hospital Universitário da Universidade de Brasília	1	1	DF	0	8	Odontologia	999	999	2	3	3	1	3	2	2	3	1	3	3	2	3	2	1	3	3	2	1	0	3	21	9	16	3	1	1	3	3	2	1	2	3
604	27	1	1	Doença renal crônica;	1	1	1	Complexo do Hospital de Clínicas da Universidade Federal do Paraná	1	1	PR	1	1	Medicina	Anestesiologia	1	2	1	2	0	3	3	2	3	3	3	1	3	3	2	2	3	1	1	2	3	1	16	13	15	2	2	1	3	3	3	3	3	3
605	26	0	1	Nenhuma;	0	0	1	Complexo do Hospital de Clínicas da Universidade Federal do Paraná	1	1	PR	1	1	Medicina	Neurologia	2	2	2	2	0	3	2	0	2	3	3	2	3	2	3	2	3	2	2	0	2	0	15	9	16	2	1	1	3	2	3	3	3	2
606	30	1	2	Hipertensão arterial sistêmica;	1	1	1	Hospital Universitário Antonio Pedro da Universidade Federal Fluminense	1	1	RJ	1	1	Medicina	Psiquiatria	2	2	1	0	1	0	0	0	1	0	0	2	2	1	0	0	0	0	1	1	0	0	1	3	8	0	0	0	1	1	2	3	3	1
607	26	1	1	Nenhuma;	0	0	1	Hospital das Clínicas da Universidade Federal de Minas Gerais	1	1	MG	1	1	Medicina	Pediatria	5	1	0	1	1	2	1	0	1	1	1	1	1	2	1	1	1	0	2	1	1	0	7	5	8	0	0	0	1	1	1	2	2	0
608	30	1	2	Nenhuma;	0	0	1	Hospital Universitário Onofre Lopes da Universidade Federal do Rio Grande do Norte	1	1	RN	0	7	Serviço Social	999	999	1	0	0	1	0	0	1	0	0	0	1	1	0	0	0	0	0	0	1	0	0	0	3	3	0	0	0	0	0	0	1	2	0
609	30	1	1	Nenhuma;	0	0	1	Hospital das Clínicas da Universidade Federal de Minas Gerais	1	1	MG	1	1	Medicina	Nefrologia	2	1	1	1	0	1	1	0	1	0	0	1	2	2	1	0	1	0	2	1	0	0	5	2	9	0	0	0	1	2	2	2	2	0
610		1	1	Nenhuma;	0	0	1	Hospital das Clínicas da Universidade Federal de Pernambuco	1	1	PE	1	1	Medicina	Alergia e Imunologia	2	2	0	1	0	2	2	0	2	1	2	3	3	3	2	1	2	1	2	2	2	1	12	6	16	1	0	1	2	2	3	3	1	2
611	24	1	1	Nenhuma;	0	0	1	Hospital Universitário Onofre Lopes da Universidade Federal do Rio Grande do Norte	1	1	RN	0	7	Serviço Social	999	999	1	3	0	0	2	3	0	1	0	0	2	2	0	1	0	0	1	0	0	0	0	3	3	10	0	0	0	2	1	1	2	2	0
612		1	1	Nenhuma;	0	0	1	Hospital Universitário da Universidade de Brasília	1	1	DF	1	1	Medicina	Hematologia e Hemoterapia	2	1	1	2	1	2	3	1	3	1	2	2	3	3	3	1	3	3	3	2	2	2	17	9	18	2	1	1	3	3	3	3	3	3
613	27	1	1	Nenhuma;	0	0	1	Hospital das Clínicas da Universidade Federal de Minas Gerais	1	1	MG	1	1	Medicina	Pediatria	5	1	2	0	1	1	1	0	1	1	0	2	1	0	1	1	0	0	2	0	1	0	1	6	9	0	0	0	1	1	2	3	1	1
614	24	0	3	Nenhuma;	0	0	1	Hospital Universitário de Lagarto	1	1	SE	0	5	Psicologia	999	999	0	1	0	1	1	1	0	0	0	0	1	1	1	1	0	0	0	1	0	0	0	2	2	5	0	0	0	1	1	2	3	0	0
615	25	1	1	Nenhuma;	0	0	1	Hospital Universitário Professor Edgard Santos da Universidade Federal da Bahia	1	1	BA	0	7	Serviço Social	999	999	1	1	0	0	1	1	0	0	1	0	2	2	1	0	1	0	0	1	0	0	0	2	3	7	0	0	0	2	2	2	3	3	2
616	27	1	1	Nenhuma;	0	0	1	Hospital Universitário Ana Bezerra da Universidade Federal do Rio Grande do Norte	1	1	RN	0	5	Psicologia	999	999	1	0	0	0	1	1	1	1	0	0	2	1	1	1	0	0	0	0	2	1	0	2	4	7	0	0	0	1	1	2	1	2	0
617	26	1	2	Nenhuma;	0	0	1	Hospital de Clínicas da Universidade Federal do Triângulo Mineiro	1	1	MG	0	2	Enfermagem	999	999	3	0	1	0	2	1	0	2	2	1	2	2	2	1	1	1	1	1	0	2	1	9	5	12	0	0	0	3	3	3	3	0	2
618	22	1	1	Nenhuma;	0	0	1	Hospital das Clínicas da Universidade Federal de Goiás	1	1	GO	0	5	Psicologia	999	999	0	2	1	0	2	3	0	2	0	1	0	2	1	0	0	0	1	3	0	0	0	6	2	10	0	0	0	1	1	2	1	2	1
619	29	1	1	Nenhuma;	0	0	1	Hospital Universitário da Universidade de Brasília	1	1	DF	1	1	Medicina	Ginecologia e Obstetrícia	4	1	0	0	0	2	2	0	2	1	1	2	2	2	2	1	1	1	1	0	0	0	7	2	12	0	0	0	2	1	1	2	1	2
620	25	0	1	Nenhuma;	0	0	1	Complexo do Hospital de Clínicas da Universidade Federal do Paraná	1	1	PR	0	8	Odontologia	999	999	1	0	0	0	2	1	0	1	0	1	1	1	1	1	0	1	0	1	0	0	0	5	0	7	0	0	0	1	0	1	1	1	1
621	27	1	3	Nenhuma;	0	0	1	Hospital Universitário Professor Alberto Antunes da Universidade Federal de Alagoas	1	1	AL	0	7	Serviço Social	999	999	3	1	3	3	3	3	2	3	3	3	3	3	3	3	3	3	3	3	3	3	3	21	18	21	3	3	2	3	3	3	3	3	3
622	31	1	3	Nenhuma;	0	0	1	Hospital Universitário Professor Edgard Santos da Universidade Federal da Bahia	1	1	BA	0	7	Serviço Social	999	999	3	0	2	3	3	3	3	3	2	1	3	3	2	0	1	1	0	3	3	3	2	11	15	18	1	3	1	0	1	1	3	1	0
623	28	1	1	Nenhuma;	0	0	1	Hospital Universitário da Universidade Federal do Maranhão	1	1	MA	0	6	Fisioterapia	999	999	1	2	0	1	2	1	0	1	1	0	2	1	1	1	1	1	0	2	3	1	0	4	9	9	0	1	0	1	0	0	2	1	0
624	26	0	1	Nenhuma;	0	0	1	Hospital Universitário da Universidade Federal do Piauí	1	1	PI	0	3	Farmácia	999	999	3	3	3	0	3	3	1	2	2	3	2	2	2	2	2	2	2	3	1	2	3	18	11	17	2	2	1	3	3	0	2	3	3
625	26	1	2	Nenhuma;	0	0	1	Hospital de Clínicas da Universidade Federal de Uberlândia	1	1	MG	0	3	Farmácia	999	999	2	1	2	1	2	3	0	2	2	2	1	2	2	3	3	2	2	3	1	3	0	12	11	16	1	2	1	2	2	2	2	3	2
626	23	1	1	Nenhuma;	0	0	1	Hospital Universitário da Universidade Federal de Juiz de Fora	1	1	MG	0	5	Psicologia	999	999	1	0	0	1	3	3	0	2	0	1	2	3	2	2	1	2	2	3	2	2	1	11	6	16	1	0	1	1	1	2	1	1	2
627	27	0	1	Nenhuma;	0	0	1	Hospital Universitário da Universidade Federal de Sergipe	1	1	SE	0	6	Fisioterapia	999	999	1	1	1	0	1	1	0	0	1	1	1	1	1	1	1	2	1	1	1	1	1	8	5	6	0	0	0	2	2	2	1	2	1
628	31	1	1	Nenhuma;	0	0	0	Departamento de Patologia Animal da UFPel	1	1	RS	0	10	Medicina Veterinária	999	999	1	0	0	1	2	2	0	0	1	0	2	2	1	1	0	1	1	2	0	0	0	5	2	10	0	0	0	2	1	2	2	3	2
629	25	1	2	Nenhuma;	0	0	1	Complexo Hospitalar Universitário da Universidade Federal do Pará	1	1	PA	1	1	Medicina	Cirurgia do Aparelho Digestivo	3	1	0	2	0	3	1	0	0	1	3	0	1	3	3	1	3	3	1	0	2	2	19	4	7	2	0	0	1	1	3	3	3	3
630	29	1	1	Nenhuma;	0	0	1	Hospital Universitário de Santa Maria da Universidade Federal de Santa Maria	1	1	RS	1	1	Medicina	Pediatria	5	1	0	0	2	1	2	0	2	2	0	1	2	2	1	1	0	0	2	0	1	0	3	6	11	0	0	0	0	0	2	1	1	0
631	22	1	2	Nenhuma;	0	0	1	Hospital das Clínicas da Universidade Federal de Goiás	1	1	GO	0	10	Fonoaudiologia	999	999	2	2	1	1	3	0	2	3	2	3	1	2	3	1	0	2	3	2	2	0	2	17	9	11	2	1	0	3	2	2	2	1	3
632	27	1	2	Nenhuma;	0	0	1	Complexo Hospitalar da Universidade Federal do Ceará	1	1	CE	0	7	Serviço Social	999	999	1	1	0	1	2	2	0	1	2	2	2	2	2	2	2	2	2	2	1	2	0	10	9	12	1	1	0	2	1	1	1	1	2
633	24	1	1	Nenhuma;	0	0	0	UBS/ Atenção Primária - SES/SE	1	0	SE	0	9	Terapia ocupacional	999	999	2	3	1	2	2	1	1	2	1	0	3	1	1	3	1	1	0	3	1	2	0	5	11	15	0	2	1	1	1	1	2	0	0
634	33	0	4	Hipertensão arterial sistêmica;	1	1	1	Hospital Universitário da Universidade de Brasília	1	1	DF	1	1	Medicina	Radiologia e Diagnóstico por Imagem	6	2	3	3	0	3	2	0	2	1	2	2	2	2	2	0	3	0	2	2	0	1	14	6	14	2	0	0	3	2	3	3	3	1
635	26	0	2	Nenhuma;	0	0	1	Hospital Universitário Júlio Müller da Universidade Federal do Mato Grosso	1	1	MT	0	3	Farmácia	999	999	1	1	0	0	2	1	0	1	0	1	2	1	1	0	0	1	2	1	1	0	0	7	2	7	0	0	0	1	1	1	1	0	1
636	24	1	1	Nenhuma;	0	0	1	Hospital Universitário Ana Bezerra da Universidade Federal do Rio Grande do Norte	1	1	RN	0	5	Psicologia	999	999	0	0	0	0	1	0	0	0	0	0	1	1	1	0	0	1	0	1	0	0	0	3	0	3	0	0	0	1	1	0	1	0	0
637	23	0	3	Nenhuma;	0	0	1	Hospital de Clínicas da Universidade Federal do Triângulo Mineiro	1	1	MG	0	2	Enfermagem	999	999	2	2	2	1	3	2	2	3	2	3	2	2	2	1	1	3	1	3	1	1	1	15	10	15	2	2	1	3	3	3	3	3	2
639	25	1	1	Etilismo;Tabagismo;	1	1	0	Hospital Veterinário Universitário de Santa Maria - UFSM	1	1	RS	0	10	Medicina Veterinária	999	999	2	1	3	1	3	2	0	3	2	3	3	3	3	2	1	2	2	2	2	1	2	18	8	17	2	1	1	2	2	3	3	2	2
640	25	1	1	Doença pulmonar crônica;	1	1	1	Complexo do Hospital de Clínicas da Universidade Federal do Paraná	1	1	PR	1	1	Medicina	Radiologia e Diagnóstico por Imagem	6	3	0	2	0	3	3	1	3	3	3	3	3	3	3	3	3	3	3	0	3	3	20	10	21	2	2	2	3	3	3	3	3	3
641	25	1	2	Nenhuma;	0	0	1	Hospital Universitário Ana Bezerra da Universidade Federal do Rio Grande do Norte	1	1	RN	0	8	Odontologia	999	999	2	0	1	0	2	0	1	2	1	0	2	2	0	0	0	1	0	2	0	1	0	4	3	10	0	0	0	1	0	2	1	0	0
642	26	1	1	Nenhuma;	0	0	1	Hospital das Clínicas da Universidade Federal de Minas Gerais	1	1	MG	1	1	Medicina	Patologia	6	1	0	2	0	3	2	0	2	0	1	1	2	3	0	0	2	1	3	0	0	1	13	0	11	1	0	0	1	2	3	3	3	1
643	25	1	1	Nenhuma;	0	0	1	Hospital Universitário Ana Bezerra da Universidade Federal do Rio Grande do Norte	1	1	RN	0	4	Nutrição	999	999	0	0	0	0	1	0	0	0	0	0	0	0	0	0	0	0	0	1	0	0	0	1	0	1	0	0	0	0	0	3	1	0	0
644	37	1	2	Nenhuma;	0	0	1	Hospital Universitário Getúlio Vargas da Universidade Federal do Amazonas	1	1	AM	0	4	Nutrição	999	999	0	0	0	0	0	0	0	0	0	0	0	0	0	0	0	0	0	0	0	0	0	0	0	0	0	0	0	0	0	1	0	0	0
645	30	1	1	Nenhuma;	0	0	1	Hospital Universitário da Universidade de Brasília	1	1	DF	1	1	Medicina	Pediatria	5	2	1	2	1	1	2	0	2	2	1	3	3	2	2	1	2	2	2	0	1	1	11	6	16	1	0	1	2	3	1	3	3	2
646	24	1	1	Nenhuma;	0	0	1	Hospital Universitário da Universidade Federal de Santa Catarina	1	1	SC	0	2	Enfermagem	999	999	1	2	0	1	1	1	1	0	1	0	1	1	1	0	1	1	0	2	1	0	0	3	7	6	0	0	0	1	0	1	1	1	0
647	25	1	2	Nenhuma;	0	0	1	Hospital Universitário da Universidade Federal de Sergipe	1	1	SE	1	1	Medicina	Clínica Médica	1	1	0	1	1	1	0	0	1	0	0	1	1	1	0	0	1	0	2	1	1	0	4	3	6	0	0	0	1	1	1	1	1	1
648	31	1	2	Nenhuma;	0	0	1	Hospital Universitário da Universidade Federal do Piauí	1	1	PI	1	1	Medicina	Patologia	6	0	0	0	0	1	0	0	0	0	0	1	1	1	0	0	0	0	1	0	1	0	2	1	3	0	0	0	1	1	1	1	1	1
649	30	1	2	Nenhuma;	0	0	1	Hospital Universitário Getúlio Vargas da Universidade Federal do Amazonas	1	1	AM	0	4	Nutrição	999	999	2	2	0	3	0	0	0	0	0	0	2	0	1	0	3	2	0	3	3	3	0	3	14	7	0	2	0	0	0	3	3	3	0
650	24	0	2	Nenhuma;	0	0	1	Hospital Universitário Lauro Wanderley da Universidade Federal da Paraíba	1	1	PB	0	999	Saúde Mental	999	999	0	0	3	0	3	1	0	0	0	3	0	0	3	0	0	3	0	0	0	0	0	15	0	1	2	0	0	2	2	0	1	0	0
651		1	1	Obesidade ;	1	1	1	Hospital Universitário de Lagarto	1	1	SE	1	1	Medicina	Clínica Médica	1	3	2	2	2	1	1	0	2	1	2	1	3	2	1	1	2	2	3	3	2	2	13	11	14	1	2	0	3	2	3	3	3	3
652	25	1	1	Nenhuma;	0	0	1	Hospital de Clínicas da Universidade Federal de Uberlândia	1	1	MG	0	2	Enfermagem	999	999	0	3	1	1	1	0	2	0	1	0	1	2	1	0	0	1	0	0	0	1	2	6	8	3	0	1	0	1	1	1	3	3	2
653	26	1	2	Obesidade;	1	1	1	Hospital Universitário Lauro Wanderley da Universidade Federal da Paraíba	1	1	PB	0	2	Enfermagem	999	999	3	2	1	2	1	1	2	2	0	1	3	3	3	0	1	3	2	3	1	0	2	13	8	15	1	1	1	3	3	3	3	3	2
654	27	1	2	Nenhuma;	0	0	1	Complexo Hospitalar da Universidade Federal do Ceará (Maternidade Escola Assis Chateaubriand)	1	1	CE	0	3	Farmácia	999	999	2	1	0	1	1	3	1	1	1	1	2	2	1	1	2	1	1	2	1	1	0	5	8	13	0	1	0	2	1	2	2	0	1
655	25	1	1	Nenhuma;	0	0	1	Hospital Universitário Maria Aparecida Pedrossian da Universidade Federal de Mato Grosso do Sul	1	1	MS	0	3	Farmácia	999	999	2	1	2	1	3	3	0	2	2	1	3	3	2	1	1	1	0	3	1	0	0	9	6	17	0	0	1	1	1	2	3	3	2
656	28	1	1	Nenhuma;	0	0	1	Hospital Universitário da Universidade de Brasília	1	1	DF	1	1	Medicina	Ginecologia e Obstetrícia	4	2	0	0	0	1	2	0	0	0	0	2	2	0	1	0	0	0	0	0	0	0	1	0	9	0	0	0	1	0	3	2	3	0
657	28	1	3	Nenhuma;	0	0	1	Hospital Universitário da Universidade Federal de Juiz de Fora	1	1	MG	0	2	Enfermagem	999	999	1	0	1	0	1	1	0	1	1	1	1	1	1	1	0	1	1	1	0	1	0	6	2	7	0	0	0	1	1	2	2	2	2
658	29	1	1	Obesidade;	1	1	1	Hospital de Clínicas da Universidade Federal de Uberlândia	1	1	MG	1	1	Medicina	Ginecologia e Obstetrícia	4	2	0	1	1	2	2	0	3	1	0	2	2	1	2	0	1	0	0	3	2	0	5	7	13	0	0	0	1	2	0	2	1	2
659	24	1	2	Nenhuma;	0	0	1	Hospital Universitário Cassiano Antonio de Moraes da Universidade Federal do Espírito Santo	1	1	ES	0	9	Terapia ocupacional	999	999	2	0	1	1	1	2	1	2	1	1	3	3	3	2	1	2	2	3	1	1	0	10	6	17	1	0	1	1	0	0	1	3	2
660	23	0	2	Nenhuma;	0	0	1	Hospital Universitário da Universidade de Brasília	1	1	DF	0	2	Enfermagem	999	999	1	1	0	2	1	0	1	2	1	0	1	1	1	1	1	1	1	2	2	1	0	4	9	8	0	1	0	1	1	1	2	1	0
661	26	0	2	Nenhuma;	0	0	1	Hospital Universitário da Universidade Federal do Piauí	1	1	PI	1	1	Medicina	Cirurgia Geral	3	1	0	0	0	1	0	0	0	0	1	0	1	1	0	0	0	0	1	0	0	0	3	0	3	0	0	0	1	0	1	2	2	0
662	24	1	1	Nenhuma;	0	0	1	Hospital Universitário da Universidade Federal de Santa Catarina	1	1	SC	0	3	Farmácia	999	999	0	1	2	2	2	0	0	1	3	3	0	2	1	0	0	2	3	1	0	2	0	13	8	4	1	1	0	3	3	3	3	2	2
663	27	1	1	Nenhuma;	0	0	1	Hospital Universitário Dr. Miguel Riet Corrêa Júnior da Universidade Federal do Rio Grande	1	1	RS	0	5	Psicologia	999	999	1	1	0	0	1	0	0	1	0	0	1	1	1	0	0	1	0	2	0	1	0	3	2	6	0	0	0	1	1	2	1	2	0
664	28	1	1	Nenhuma;	0	0	1	Hospital Universitário Getúlio Vargas da Universidade Federal do Amazonas	1	1	AM	1	1	Medicina	Nefrologia	2	3	1	1	0	1	2	0	1	1	1	1	2	1	1	0	2	0	2	0	0	1	7	2	12	0	0	0	1	1	1	2	1	1
665	27	1	1	Nenhuma;	0	0	1	Hospital Universitário Professor Alberto Antunes da Universidade Federal de Alagoas	1	1	AL	0	999	Multiprofissional	999	999	1	1	0	1	1	1	0	0	0	0	1	2	0	0	0	0	0	2	1	0	0	1	3	7	0	0	0	1	0	1	2	1	1
666	24	1	1	Nenhuma;	0	0	1	Hospital Universitário Cassiano Antonio de Moraes da Universidade Federal do Espírito Santo	1	1	ES	1	1	Medicina	Clínica Médica	1	2	1	1	0	1	1	0	2	2	2	1	3	2	2	3	0	2	3	0	2	3	11	8	14	1	1	0	1	1	2	3	1	2
667		1	1	Nenhuma;	0	0	1	Hospital Universitário da Universidade Federal do Piauí	1	1	PI	0	6	Fisioterapia	999	999	0	2	1	0	1	2	0	1	0	0	2	2	2	1	0	1	0	3	0	0	0	5	2	11	0	0	0	1	1	2	3	2	0
668	22	1	1	Obesidade;	1	1	1	Hospital Universitário Cassiano Antonio de Moraes da Universidade Federal do Espírito Santo	1	1	ES	0	9	Terapia ocupacional	999	999	2	2	0	1	1	1	0	3	3	1	2	2	2	1	3	0	0	2	1	2	1	5	12	13	0	2	0	1	2	1	2	2	0
669	27	1	2	Nenhuma;	0	0	1	Hospital Universitário da Universidade Federal de Santa Catarina	1	1	SC	0	3	Farmácia	999	999	2	1	1	0	3	2	1	3	2	1	2	3	1	2	1	1	0	1	0	0	0	7	5	15	0	0	1	3	2	3	3	1	1
670	27	1	1	Nenhuma;	0	0	1	Hospital de Clínicas da Universidade Federal de Uberlândia	1	1	MG	1	1	Medicina	Anestesiologia	1	1	1	1	1	2	0	0	1	2	0	2	1	1	2	0	2	1	1	0	1	0	7	5	8	0	0	0	2	2	3	3	3	2
671	26	1	2	Nenhuma;	0	0	1	Hospital das Clínicas da Universidade Federal de Goiás	1	1	GO	0	7	Serviço Social	999	999	1	0	1	0	1	2	0	1	1	0	2	2	1	1	0	1	1	2	1	1	1	6	3	11	0	0	0	1	1	2	1	0	1
672	27	1	2	Nenhuma;	0	0	1	Hospital Universitário da Universidade Federal do Piauí	1	1	PI	1	1	Medicina	Ginecologia e Obstetrícia	4	1	1	0	1	2	1	1	1	1	1	1	1	1	1	0	0	0	1	2	1	1	5	7	7	0	0	0	2	1	1	2	1	2
673	28	1	1	Nenhuma;	0	0	1	Hospital de Clínicas da Universidade Federal de Uberlândia	1	1	MG	0	999	Multiprofissional	999	999	1	1	0	1	0	1	0	0	0	0	0	1	1	0	0	0	0	1	1	0	0	1	3	4	0	0	0	0	0	0	1	0	0
674	28	1	2	Nenhuma;	0	0	1	Complexo Hospitalar da Universidade Federal do Ceará	1	1	CE	1	1	Medicina	Patologia	6	1	2	0	0	2	1	0	1	1	1	1	2	1	0	1	1	1	0	0	1	1	7	5	6	0	0	0	1	1	2	2	1	1
675	26	1	2	Nenhuma;	0	0	1	Complexo do Hospital de Clínicas da Universidade Federal do Paraná	1	1	PR	0	3	Farmácia	999	999	2	0	1	0	2	2	0	2	1	0	1	3	2	1	0	2	2	1	0	1	1	10	2	12	1	0	0	2	2	2	3	1	2
676	23	1	2	Nenhuma;	0	0	1	Hospital Universitário da Universidade Federal de Sergipe	1	1	SE	0	8	Odontologia	999	999	1	0	0	1	2	2	0	2	1	1	2	2	2	1	1	1	0	1	1	1	0	6	5	11	0	0	0	1	1	2	2	2	1
677	24	1	1	Nenhuma;	0	0	1	Hospital de Clínicas da Universidade Federal de Uberlândia	1	1	MG	0	8	Odontologia	999	999	1	0	3	0	1	0	0	0	0	0	0	0	0	1	0	0	0	0	0	0	0	4	0	2	0	0	0	0	1	0	1	1	0
678	23	1	1	Nenhuma;	0	0	1	Hospital Universitário Júlio Müller da Universidade Federal do Mato Grosso	1	1	MT	0	2	Enfermagem	999	999	1	0	0	1	2	2	0	1	0	0	2	2	0	1	0	0	1	1	1	0	0	3	2	10	0	0	0	0	0	0	0	1	3
679	38	1	4	Nenhuma;	0	0	0	Hospital Regional da Asa Norte	1	0	DF	0	5	Psicologia	999	999	1	2	2	1	1	1	2	1	2	2	2	2	2	1	2	2	1	2	2	2	0	10	13	10	1	2	0	1	1	1	2	1	1
680		1	2	Asma;	1	1	0	Hospital Regional da Asa Norte	1	0	DF	0	2	Enfermagem	999	999	3	1	2	2	0	3	0	3	3	2	2	2	3	2	3	1	0	3	3	3	0	8	15	18	0	3	1	3	3	3	3	3	2
681	26	0	3	Nenhuma;	0	0	0	Hospital Regional da Asa Norte	1	0	DF	1	1	Medicina	Clínica Médica	1	3	1	3	1	3	1	0	2	1	3	3	3	3	3	2	3	3	1	1	3	3	21	9	16	3	1	1	1	2	2	3	2	3
682	23	1	1	Nenhuma;	0	0	0	Hospital Regional de Taguatinga	1	0	DF	0	6	Fisioterapia	999	999	3	3	1	2	2	1	1	2	3	2	3	3	2	2	1	1	2	2	2	3	2	12	15	16	1	3	1	1	2	2	3	1	2
683	29	1	1	Nenhuma;	0	0	1	Hospital Universitário Onofre Lopes da Universidade Federal do Rio Grande do Norte	1	1	RN	1	1	Medicina	Clínica Médica	1	2	0	0	0	0	2	0	1	0	0	2	2	1	1	0	0	0	2	1	1	0	1	2	12	0	0	0	1	1	0	1	2	0
684	28	0	3	Obesidade;	1	1	0	UBS/ Atenção Primária SES-DF	1	0	DF	0	999	Saúde Coletiva	999	999	3	2	0	0	3	2	3	3	3	0	3	3	3	3	3	3	1	3	0	3	1	11	14	20	1	2	2	0	3	3	3	3	3
685	23	1	1	Nenhuma;	0	0	1	Hospital Universitário Júlio Müller da Universidade Federal do Mato Grosso	1	1	MT	0	10	Gestão Hospitalar	999	999	1	0	0	0	1	0	0	1	0	0	1	0	0	0	0	0	0	0	0	0	0	1	0	3	0	0	0	1	0	0	0	1	0
686		1	1	Nenhuma;	0	0	1	Hospital de Clínicas da Universidade Federal de Uberlândia	1	1	MG	1	1	Medicina	Anestesiologia	1	2	1	1	1	1	1	1	1	2	1	2	3	1	1	1	2	2	2	1	2	1	9	9	12	0	1	0	1	2	1	2	3	1
687	25	1	2	Nenhuma;	0	0	1	Hospital Universitário da Universidade Federal de Sergipe	1	1	SE	0	3	Farmácia	999	999	2	1	1	1	2	2	1	2	2	1	2	2	1	2	1	2	1	2	2	2	1	9	10	14	0	2	0	1	1	1	3	1	0
688	31	1	2	Nenhuma;	0	0	0	Secretaria de Saúde do Distrito Federal	1	0	DF	0	4	Nutrição	999	999	1	0	0	0	0	1	0	2	0	0	3	2	0	0	0	0	1	1	0	1	0	1	1	10	0	0	0	1	0	1	1	2	0
689	23	1	3	Asma;Hipertensão arterial sistêmica;	1	1	0	Hospital Regional de Ceilândia	1	0	DF	0	999	Multiprofissional	999	999	1	1	0	2	2	2	1	1	2	1	2	1	2	2	2	2	3	2	3	2	0	10	13	11	1	2	0	2	2	3	2	3	0
690	22	1	2	Nenhuma;	0	0	0	Hospital Regional do Gama	1	0	DF	0	6	Fisioterapia	999	999	1	1	1	0	1	0	0	2	1	1	1	0	1	0	0	0	1	1	0	2	0	5	4	5	0	0	0	1	1	0	1	2	2
691	25	1	2	Nenhuma;	0	0	0	Hospital Geral do Estado	1	0	AL	0	2	Enfermagem	999	999	0	1	0	0	0	0	0	0	0	0	0	0	0	0	0	0	0	1	0	0	0	0	1	1	0	0	0	1	0	1	1	1	0
692	25	1	1	Nenhuma;	0	0	1	Hospital Universitário da Universidade Federal do Piauí	1	1	PI	0	5	Psicologia	999	999	2	0	1	1	2	1	1	2	3	1	1	3	2	2	1	1	1	2	1	3	0	8	10	13	0	2	0	1	2	3	3	3	3
693	25	1	2	Nenhuma;	0	0	0	Instituto Hospital de Base de Brasília	1	0	DF	0	5	Psicologia	999	999	1	0	0	0	1	0	0	1	0	0	1	0	0	0	0	0	0	0	0	0	0	1	0	3	0	0	0	0	0	1	0	1	0
694	24	1	1	Nenhuma;	0	0	1	Hospital de Clínicas da Universidade Federal de Uberlândia	1	1	MG	0	5	Psicologia	999	999	2	1	2	2	3	3	1	3	3	3	3	3	2	2	2	3	3	3	3	3	3	19	15	19	2	3	2	3	2	2	3	2	3
695	27	0	1	Nenhuma;	0	0	1	Hospital Universitário da Universidade de Brasília	1	1	DF	1	1	Medicina	Clínica Médica	1	0	0	0	0	1	0	0	0	0	0	0	1	2	0	0	2	0	2	0	0	0	5	0	3	0	0	0	2	2	0	0	0	1
696		1	1	Nenhuma;	0	0	1	Hospital de Clínicas da Universidade Federal de Uberlândia	1	1	MG	0	5	Psicologia	999	999	2	1	0	1	3	2	0	3	2	0	2	3	3	3	2	2	0	1	3	3	0	8	12	16	0	2	1	2	1	0	2	2	1
697	25	1	1	Nenhuma;	0	0	1	Hospital das Clínicas da Universidade Federal de Pernambuco	1	1	PE	0	5	Psicologia	999	999	1	1	0	1	0	1	0	1	1	0	1	2	1	1	0	0	0	1	1	0	0	1	4	8	0	0	0	0	0	1	1	1	0
698	26	1	1	Nenhuma;	0	0	1	Hospital de Clínicas da Universidade Federal de Uberlândia	1	1	MG	0	6	Fisioterapia	999	999	2	0	2	0	1	0	0	1	0	2	2	2	3	1	2	3	3	1	0	0	2	16	2	9	2	0	0	3	3	3	3	3	1
699	29	1	2	Rinite alérgica intensa com acometimento pulmonar;	1	1	1	Hospital Universitário Maria Aparecida Pedrossian da Universidade Federal de Mato Grosso do Sul	1	1	MS	0	8	Cirurgia Bucomaxilofacial	999	999	0	0	0	0	0	0	0	0	0	0	0	0	0	0	0	0	0	0	0	0	0	0	0	0	0	0	0	0	0	0	0	0	0
700	28	0	2	Nenhuma;	0	0	1	Hospital Universitário da Universidade de Brasília	1	1	DF	1	1	Medicina	Pediatria	5	1	1	1	1	2	2	0	1	2	1	2	2	1	2	1	2	2	1	1	1	0	9	7	11	0	0	0	2	2	2	2	1	0
701	26	1	1	Nenhuma;	0	0	1	Hospital Universitário da Universidade Federal de Santa Catarina	1	1	SC	0	6	Fisioterapia	999	999	1	2	1	0	0	2	1	0	1	1	2	2	1	1	1	0	0	2	2	1	0	3	8	10	0	1	0	1	1	1	2	2	1
702	29	1	2	Doença pulmonar crônica;	1	1	0	UBS/ Atenção Básica - SES/SC	1	0	SC	0	4	Nutrição	999	999	3	1	3	3	2	3	1	3	3	1	3	3	2	3	1	1	1	3	1	1	1	11	11	21	1	2	2	3	2	1	2	1	2
703	35	1	1	Nenhuma;	0	0	1	Hospital Universitário da Universidade de Brasília	1	1	DF	1	1	Medicina	Ginecologia e Obstetrícia	4	0	0	0	0	0	1	0	1	0	0	0	2	0	0	0	2	0	0	0	0	0	2	0	4	0	0	0	0	1	0	1	0	0
704	23	1	2	Nenhuma;	0	0	1	Hospital Universitário da Universidade Federal do Piauí	1	1	PI	0	3	Farmácia	999	999	1	0	0	0	1	2	0	0	0	0	0	0	1	1	0	0	0	0	0	0	0	2	0	4	0	0	0	1	2	0	1	2	0
705	23	1	2	Nenhuma;	0	0	1	Hospital Universitário da Universidade Federal de Sergipe	1	1	SE	0	6	Fisioterapia	999	999	2	0	1	3	1	3	3	3	1	1	0	3	3	3	3	3	1	3	3	3	0	10	16	17	1	3	1	3	2	3	3	3	3
706	26	1	1	Nenhuma;	0	0	1	Hospital Universitário da Universidade de Brasília	1	1	DF	0	999	Saúde Coletiva	999	999	2	0	0	1	2	1	0	2	1	0	1	0	1	2	0	0	0	2	1	0	1	4	3	10	0	0	0	3	3	0	2	1	2
707	22	1	1	Nenhuma;	0	0	1	Hospital Universitário Maria Aparecida Pedrossian da Universidade Federal de Mato Grosso do Sul	1	1	MS	0	6	Fisioterapia	999	999	1	0	1	0	2	0	0	0	0	1	1	1	1	1	0	2	0	2	0	0	0	7	0	6	0	0	0	1	1	3	2	2	2
708	27	0	1	Tabagismo;	1	1	1	Hospital Universitário Maria Aparecida Pedrossian da Universidade Federal de Mato Grosso do Sul	1	1	MS	1	1	Medicina	Clínica Médica	1	3	2	1	3	2	3	3	3	3	2	2	2	3	2	3	3	2	2	3	3	1	14	20	17	2	4	1	3	3	3	3	3	3
709	27	1	1	Nenhuma;	0	0	1	Complexo Hospitalar da Universidade Federal do Ceará	1	1	CE	0	4	Nutrição	999	999	1	0	0	0	1	0	0	1	0	0	0	1	0	0	0	1	0	1	0	1	0	2	1	4	0	0	0	1	0	1	1	1	1
710	27	0	1	Nenhuma;	0	0	1	Hospital Escola da Universidade Federal de Pelotas	1	1	RS	0	10	Medicina Veterinária	999	999	0	0	0	0	1	1	2	2	0	0	0	1	1	1	0	1	0	1	0	0	0	3	2	6	0	0	0	1	1	1	1	0	0
711	27	1	4	Doença pulmonar crônica;	1	1	1	Complexo do Hospital de Clínicas da Universidade Federal do Paraná	1	1	PR	1	1	Medicina	Ortopedia e Traumatologia	3	3	3	3	3	3	3	3	3	3	3	3	3	3	3	3	3	3	3	3	3	3	21	21	21	3	4	2	3	3	3	3	3	3
712	28	0	1	Nenhuma;	0	0	1	Hospital Universitário da Universidade de Brasília	1	1	DF	1	1	Medicina	Cardiologia	2	1	1	2	1	1	2	0	2	0	0	0	3	2	2	0	2	0	1	0	0	0	7	2	11	0	0	0	1	2	3	2	2	0
713	27	1	1	Nenhuma;	0	0	1	Hospital Universitário Onofre Lopes da Universidade Federal do Rio Grande do Norte	1	1	RN	1	1	Medicina	Psiquiatria	2	0	0	0	0	0	0	0	0	0	0	1	2	3	2	0	2	0	2	0	0	0	5	0	7	0	0	0	2	2	0	3	3	1
714		1	1	Nenhuma;	0	0	1	Hospital de Clínicas da Universidade Federal de Uberlândia	1	1	MG	1	1	Medicina	Psiquiatria	2	1	0	0	1	1	1	0	0	0	0	1	1	1	0	0	1	0	1	0	1	0	3	2	5	0	0	0	0	0	1	0	1	0
715	28	1	1	Nenhuma;	0	0	1	Hospital Universitário Maria Aparecida Pedrossian da Universidade Federal de Mato Grosso do Sul	1	1	MS	1	1	Medicina	Homeopatia	2	1	2	1	2	2	2	0	2	1	2	2	2	2	1	1	2	1	2	2	1	2	12	9	12	1	1	0	2	1	2	3	1	1
716	29	1	1	Nenhuma;	0	0	1	Hospital Universitário Maria Aparecida Pedrossian da Universidade Federal de Mato Grosso do Sul	1	1	MS	1	1	Medicina	Ginecologia e Obstetrícia	4	0	0	1	0	2	2	0	1	1	1	1	1	1	2	0	1	1	1	0	0	0	7	1	8	0	0	0	1	1	3	3	3	1
717		1	3	Nenhuma;	0	0	1	Hospital Universitário da Universidade Federal do Maranhão	1	1	MA	0	6	Fisioterapia	999	999	2	3	1	0	0	1	1	1	2	0	0	1	1	0	0	0	0	1	0	0	0	2	6	6	0	0	0	1	1	0	3	0	1
718	27	0	1	Nenhuma;	0	0	1	Hospital Universitário da Universidade Federal da Grande Dourados	1	1	MS	1	1	Medicina	Clínica Médica	1	0	0	0	0	3	0	0	2	0	0	0	0	2	0	0	2	3	1	0	0	0	10	0	3	1	0	0	3	1	0	1	0	0
719	25	1	2	Nenhuma;	0	0	1	Hospital Universitário da Universidade Federal de Juiz de Fora	1	1	MG	1	1	Medicina	Neurologia	2	1	0	0	0	1	1	0	0	1	0	0	1	0	0	0	0	0	1	0	1	0	1	2	4	0	0	0	0	1	1	1	1	0
720	31	1	2	Nenhuma;	0	0	1	Hospital Universitário Professor Alberto Antunes da Universidade Federal de Alagoas	1	1	AL	0	999	Multiprofissional	999	999	0	0	0	0	1	0	0	0	0	0	1	0	0	0	0	0	1	0	1	0	0	2	1	1	0	0	0	0	1	0	2	1	0
721	28	0	2	Nenhuma;	0	0	1	Hospital Universitário da Universidade Federal da Grande Dourados	1	1	MS	0	5	Psicologia	999	999	0	0	0	0	2	0	0	1	1	2	0	1	0	0	0	0	0	1	0	0	0	4	1	3	0	0	0	0	0	1	0	1	0
722	24	1	2	Nenhuma;	0	0	1	Hospital de Ensino Dr. Washington Antônio de Barros da Universidade Federal do Vale do São Francisco	1	1	PE	0	2	Enfermagem	999	999	2	0	0	0	2	2	0	2	2	0	3	3	3	2	1	0	1	2	0	3	1	7	6	16	0	0	1	1	2	2	3	3	2
723	26	1	1	Nenhuma;	0	0	0	Instituto Hospital de Base de Brasília	1	0	DF	0	6	Fisioterapia	999	999	1	2	0	2	3	2	1	3	2	2	2	3	3	2	2	3	3	3	1	2	1	15	12	16	2	2	1	3	3	2	3	3	3
724	27	1	1	Nenhuma;	0	0	0	Hospital da Região Leste	1	0	DF	0	2	Enfermagem	999	999	1	1	0	0	2	1	0	1	1	0	2	2	1	2	1	1	2	2	1	1	0	6	5	11	0	0	0	1	1	2	2	3	1
725	32	1	3	Tabagismo;	1	1	0	Hospital Regional de Ceilândia	1	0	DF	0	7	Serviço Social	999	999	1	0	0	1	0	2	0	1	1	0	2	1	1	2	1	0	0	2	2	2	0	1	7	11	0	0	0	1	1	0	1	1	1
726	24	1	2	Doença pulmonar crônica;	1	1	0	Hospital Regional da Samambaia	1	0	DF	0	3	Farmácia	999	999	3	3	2	2	1	2	2	3	3	3	3	3	2	2	3	2	3	3	3	1	1	14	17	19	2	3	2	3	3	3	3	3	3
727	28	1	1	Nenhuma;	0	0	0	Instituto Hospital de Base de Brasília	1	0	DF	0	7	Serviço Social	999	999	1	2	2	1	2	2	0	3	2	3	2	2	3	1	1	3	3	3	2	1	2	18	9	14	2	1	0	2	1	2	2	1	2
728	23	1	2	Nenhuma;	0	0	0	Hospital Regional da Asa Norte	1	0	DF	0	6	Fisioterapia	999	999	1	1	0	1	1	1	0	1	1	0	1	2	1	1	2	1	0	2	2	3	1	4	10	9	0	2	0	2	2	2	1	2	0
729	24	1	1	Nenhuma;	0	0	0	CAPS Taguatinga SES-DF	1	0	DF	0	2	Enfermagem	999	999	0	0	0	0	2	0	0	0	0	0	0	0	0	0	0	0	0	0	0	0	0	2	0	0	0	0	0	1	0	3	3	2	0
730	29	1	2	Nenhuma;	0	0	1	Hospital Universitário da Universidade de Brasília	1	1	DF	1	1	Medicina	Ginecologia e Obstetrícia	4	1	0	0	1	1	2	0	1	2	2	1	1	1	0	1	1	1	1	1	0	0	6	5	7	0	0	0	1	1	0	1	1	2
731		1	1	Doença pulmonar crônica;	1	1	1	Hospital de Clínicas da Universidade Federal de Uberlândia	1	1	MG	1	1	Medicina	Neonatologia	5	2	1	1	2	2	2	1	2	2	1	2	2	2	2	1	1	2	2	1	2	1	10	10	14	1	2	0	3	3	3	3	3	3
732	29	1	1	Nenhuma;	0	0	1	Hospital Universitário Antonio Pedro da Universidade Federal Fluminense	1	1	RJ	0	10	Educação Física	999	999	1	2	1	0	2	1	0	1	0	2	3	3	2	1	0	2	0	1	0	1	0	9	3	11	0	0	0	2	1	2	2	2	0
733	27	1	1	Nenhuma;	0	0	0	Hospital Regional do Gama	1	0	DF	0	2	Enfermagem	999	999	2	0	2	0	3	3	3	3	2	1	2	2	1	1	2	2	2	2	2	2	1	12	11	15	1	2	1	2	1	1	2	2	3
734	23	1	1	Doença pulmonar crônica;	1	1	0	Hospital Regional de Taguatinga	1	0	DF	0	6	Fisioterapia	999	999	2	3	0	0	3	0	1	0	0	2	1	1	0	0	0	0	1	2	2	1	0	6	7	6	0	0	0	1	1	1	3	2	1
735	33	1	2	Nenhuma;	0	0	1	Hospital Universitário da Universidade Federal do Piauí	1	1	PI	0	999	Cirurgia plástica	999	999	1	0	2	1	2	1	1	1	1	2	1	2	2	1	1	2	2	2	2	1	1	13	7	9	1	0	0	1	2	2	2	1	1
736	29	1	1	Nenhuma;	0	0	0	Hospital Regional de Santa Maria	1	0	DF	1	1	Medicina	Cirurgia Geral	3	1	0	0	0	1	1	0	1	0	0	0	2	0	0	0	0	0	1	0	0	0	1	0	6	0	0	0	1	0	3	3	1	0
737	26	1	1	Nenhuma;	0	0	0	Hospital Regional do Gama	1	0	DF	1	1	Medicina	Clínica Médica	1	0	1	0	0	1	0	0	1	1	0	1	2	0	0	2	0	0	1	1	1	0	1	6	5	0	0	0	0	0	0	2	1	1
738	26	0	1	Nenhuma;	0	0	0	Hospital Regional de Sobradinho	1	0	DF	1	1	Medicina	Pediatria	5	1	0	0	1	1	1	0	1	1	1	1	1	1	0	0	0	1	2	1	1	0	4	4	7	0	0	0	1	1	1	1	1	1
739		1	1	Nenhuma;	0	0	0	Hospital Regional de Sobradinho	1	0	DF	1	1	Medicina	Pediatria	5	2	0	0	2	1	2	0	2	2	2	2	2	1	2	1	1	0	2	2	2	0	5	9	14	0	1	0	2	1	1	2	2	0
740	26	1	1	Nenhuma;	0	0	0	Hospital Regional do Gama	1	1	DF	1	1	Medicina	Clínica Médica	1	2	2	3	1	3	3	1	3	3	3	2	3	3	2	2	3	2	3	1	2	2	19	12	18	2	2	1	2	3	2	2	2	2
741	28	0	1	Nenhuma;	0	0	1	Hospital Universitário Onofre Lopes da Universidade Federal do Rio Grande do Norte	1	1	RN	1	1	Medicina	Reumatologia	2	2	0	2	0	1	2	0	3	2	2	2	2	2	2	1	1	2	2	0	1	0	10	4	15	1	0	1	2	1	1	2	2	2
742	29	1	2	Tabagismo;	1	1	0	Hospital Regional do Gama	1	0	DF	1	1	Medicina	Clínica Médica	1	0	1	3	0	3	3	1	3	3	3	1	1	3	3	1	3	3	3	1	3	3	21	10	14	3	2	0	3	3	3	3	3	2
743	24	1	2	Nenhuma;	0	0	1	Hospital Universitário Lauro Wanderley da Universidade Federal da Paraíba	1	1	PB	0	9	Terapia ocupacional	999	999	2	2	1	2	2	3	3	3	1	1	3	3	3	3	3	3	1	3	3	2	0	11	16	20	1	3	2	1	2	3	3	1	2
744	26	1	3	Obesidade;	1	1	0	Hospital Regional de Sobradinho	1	1	DF	1	1	Medicina	Pediatria	5	0	1	0	0	1	1	1	1	1	0	1	1	1	1	1	1	1	1	0	0	0	4	4	6	0	0	0	1	1	2	2	2	1
745	28	0	1	Nenhuma;	0	0	0	Hospital Regional de Sobradinho	1	1	DF	1	1	Medicina	Pediatria	5	1	1	0	0	1	1	0	1	0	0	1	1	0	1	0	0	0	1	0	0	0	1	1	7	0	0	0	1	0	1	1	1	0
746	27	1	2	Nenhuma;	0	0	1	Hospital Universitário Lauro Wanderley da Universidade Federal da Paraíba	1	1	PB	0	7	Serviço Social	999	999	1	0	0	0	0	1	0	1	0	0	1	0	0	0	0	0	0	1	1	0	0	0	1	5	0	0	0	0	0	2	1	2	0
747	29	0	1	Imunossupressão;	1	1	1	Hospital Universitário da Universidade de Brasília	1	1	DF	1	1	Medicina	Neurologia pediátrica	5	2	2	1	3	2	3	1	3	0	1	2	3	2	3	0	1	2	3	2	2	2	11	10	19	1	2	2	2	1	3	3	3	1
748	31	0	1	Nenhuma;	0	0	0	Instituto Hospital de Base de Brasília	1	0	DF	1	1	Medicina	Otorrinolaringologia	3	1	3	2	0	2	1	1	2	1	1	2	2	1	0	0	1	1	1	1	1	1	9	7	9	0	0	0	2	1	3	2	2	2
749	28	1	1	Tabagismo;	1	1	0	Hospital Regional de Sobradinho	1	0	DF	1	1	Medicina	Pediatria	5	1	0	0	1	1	2	1	2	1	0	3	2	1	1	0	0	0	2	2	0	0	2	5	13	0	0	0	1	1	3	3	3	0
750	25	1	1	Nenhuma;	0	0	1	Hospital Universitário Onofre Lopes da Universidade Federal do Rio Grande do Norte	1	1	RN	0	4	Nutrição	999	999	0	1	0	0	3	3	0	2	1	0	2	3	0	2	0	2	0	3	0	0	0	5	2	15	0	0	1	3	1	3	3	2	2
751	30	1	1	Tabagismo;	1	1	1	Hospital Universitário Ana Bezerra da Universidade Federal do Rio Grande do Norte	1	1	RN	0	999	Saúde Materno Infantil	999	999	0	0	1	0	1	1	0	1	0	1	1	1	2	1	0	2	0	1	0	0	0	7	0	6	0	0	0	2	2	3	3	3	0
752	27	1	2	Nenhuma;	0	0	0	Hospital Regional de Taguatinga	1	0	DF	1	1	Medicina	Cirurgia Geral	3	1	1	0	0	2	1	0	0	1	1	0	1	1	0	0	1	1	1	1	0	0	6	3	4	0	0	0	2	2	2	2	0	2
753	26	0	1	Nenhuma;	0	0	1	Hospital Universitário da Universidade de Brasília	1	1	DF	0	999	Saúde Coletiva	999	999	1	0	1	0	0	0	0	2	0	0	0	1	2	0	0	1	0	0	0	0	0	4	0	4	0	0	0	3	2	0	3	0	1
754	27	1	1	Nenhuma;	0	0	1	Hospital Universitário da Universidade de Brasília	1	1	DF	1	1	Medicina	Cirurgia Geral	3	1	0	0	0	1	1	2	2	1	2	2	1	0	0	1	0	0	1	2	1	0	3	7	8	0	0	0	2	1	1	3	2	0
755	29	1	2	Nenhuma;	0	0	0	Hospital Regional do Gama	1	0	DF	1	1	Medicina	Cirurgia Geral	3	2	1	1	2	1	2	1	3	1	1	3	2	2	2	1	1	2	2	1	1	0	8	8	16	0	1	1	2	1	2	3	3	2
756	26	1	1	Nenhuma;	0	0	1	Hospital das Clínicas da Universidade Federal de Pernambuco	1	1	PE	1	1	Medicina	Alergia e Imunologia	2	3	2	2	2	2	3	0	3	2	0	3	3	3	3	3	2	3	3	3	3	1	13	15	21	1	3	2	1	1	1	1	1	1
757	24	1	1	Nenhuma;	0	0	1	Hospital das Clínicas da Universidade Federal de Goiás	1	1	GO	0	10	Biomedicina	999	999	1	1	0	2	2	2	2	2	2	1	2	1	2	2	1	0	1	2	3	3	1	7	14	12	0	2	0	2	1	3	2	1	1
758	30	0	1	Nenhuma;	0	0	0	Hospital de Base de São José do Rio Preto	2	1	SP	1	1	Medicina	Reumatologia	2	1	1	0	1	2	1	0	2	2	0	2	3	2	1	3	0	0	2	2	2	0	4	11	12	0	2	0	0	0	0	1	0	0
759	24	1	1	Nenhuma;	0	0	1	Hospital de Clínicas da Universidade Federal de Uberlândia	1	1	MG	1	1	Medicina	Infectologia	2	2	2	1	0	1	2	0	3	0	2	3	3	2	2	1	1	3	3	1	1	2	12	5	18	1	0	1	1	2	3	2	3	3
760	30	0	2	Tabagismo;	1	1	0	Hospital de Clínicas de Porto Alegre	1	1	RS	1	1	Medicina	Pneumologia	2	1	0	1	0	2	1	0	1	0	0	1	1	1	2	0	0	0	1	1	0	0	4	1	8	0	0	0	1	0	0	2	1	0
761		1	1	Nenhuma;	0	0	1	Hospital Universitário da Universidade Federal da Grande Dourados	1	1	MS	0	2	Enfermagem	999	999	0	0	0	1	0	1	0	0	0	0	0	0	0	0	0	0	0	0	1	1	0	0	3	1	0	0	0	0	0	1	0	1	0
762	26	0	2	Nenhuma;	0	0	1	Hospital Universitário da Universidade de Brasília	1	1	DF	0	3	Farmácia	999	999	0	0	2	0	2	0	0	0	0	1	0	0	3	0	0	2	1	2	0	0	1	12	0	2	1	0	0	2	3	3	3	1	2
763	29	0	3	Nenhuma;	0	0	1	Maternidade Escola Januário Cicco da Universidade Federal do Rio Grande do Norte	1	1	RN	1	1	Medicina	Ginecologia e Obstetrícia	4	0	0	0	0	2	1	0	1	0	1	1	2	1	1	0	0	1	0	0	0	2	7	0	6	0	0	0	1	2	2	1	1	0
764	26	1	2	Nenhuma;	0	0	1	Hospital de Clínicas de Uberlândia	1	1	MG	0	5	Psicologia	999	999	1	0	0	1	2	2	0	1	0	1	1	1	2	1	0	2	2	2	1	2	2	11	4	9	1	0	0	2	2	2	2	2	2
765	30	1	1	Nenhuma;	0	0	1	Hospital de Clínicas da Universidade Federal de Uberlândia	1	1	MG	0	7	Serviço Social	999	999	1	2	1	0	0	1	0	1	0	1	0	2	1	0	1	0	1	0	0	0	0	4	3	5	0	0	0	1	2	2	3	0	1
766	33	0	2	Nenhuma;	0	0	1	Hospital Universitário Antonio Pedro da Universidade Federal Fluminense	1	1	RJ	1	1	Medicina	Patologia	6	0	0	0	0	0	0	0	0	0	0	0	0	0	1	0	0	0	1	0	0	0	0	0	2	0	0	0	0	0	1	0	0	0
767	26	1	3	Nenhuma;	0	0	1	Complexo Hospitalar da Universidade Federal do Ceará	1	1	CE	0	3	Farmácia	999	999	2	1	1	1	2	2	0	2	2	1	1	2	2	0	2	1	0	2	1	2	0	7	9	11	0	1	0	1	1	0	0	1	1
768	24	1	1	Nenhuma;	0	0	1	Hospital das Clínicas da Universidade Federal de Goiás	1	1	GO	0	3	Farmácia	999	999	2	0	2	2	1	2	0	1	2	2	1	2	1	1	1	1	3	3	2	1	3	13	8	12	1	1	0	2	2	3	3	3	3
769	37	1	3	Nenhuma;	0	0	1	Hospital Universitário Professor Edgard Santos da Universidade Federal da Bahia	1	1	BA	0	6	Fisioterapia	999	999	0	0	0	0	1	0	0	1	0	0	0	0	0	1	0	0	0	0	0	0	0	1	0	2	0	0	0	1	1	1	1	2	1
770	24	1	2	Diabetes;	1	1	1	Hospital Universitário Júlio Müller da Universidade Federal do Mato Grosso	1	1	MT	0	2	Enfermagem	999	999	1	1	0	0	0	0	0	1	0	0	0	1	0	0	0	0	0	0	0	0	0	0	1	3	0	0	0	0	0	0	0	0	0
771	28	1	1	Nenhuma;	0	0	1	Hospital Universitário Dr. Miguel Riet Corrêa Júnior da Universidade Federal do Rio Grande	1	1	RS	0	999	Multiprofissional	999	999	1	0	1	1	1	1	0	0	0	0	1	1	1	1	0	0	0	1	0	0	0	3	1	6	0	0	0	1	1	2	2	2	2
772	33	1	1	Nenhuma;	0	0	1	Hospital Universitário da Universidade Federal do Maranhão	1	1	MA	1	1	Medicina	Ginecologia e Obstetrícia	4	1	0	0	0	1	1	0	0	0	0	1	0	1	0	0	0	0	1	0	1	0	2	1	4	0	0	0	1	1	2	3	3	0
773		1	1	Nenhuma;	0	0	1	Hospital das Clínicas da Universidade Federal de Pernambuco	1	1	PE	1	1	Medicina	Endocrinologia e Metabologia	2	1	0	0	0	0	1	0	1	0	0	1	0	0	0	0	0	0	1	0	0	0	0	0	5	0	0	0	0	0	0	2	0	0
774	25	1	2	Nenhuma;	0	0	1	Hospital Universitário da Universidade Federal de Santa Catarina	1	1	SC	0	2	Enfermagem	999	999	1	2	0	2	2	3	0	1	1	2	2	2	1	1	1	1	1	3	2	3	1	8	11	13	0	2	0	1	2	3	1	3	3
775	29	1	2	Nenhuma;	0	0	1	Hospital Universitário da Universidade de Brasília	1	1	DF	1	1	Medicina	Cirurgia Geral	3	3	3	3	2	2	3	3	3	3	3	3	3	3	3	2	3	3	3	3	3	2	19	19	21	2	3	2	3	3	1	3	3	3
776	29	1	2	Nenhuma;	0	0	1	Hospital de Clínicas da Universidade Federal de Uberlândia	1	1	MG	0	6	Fisioterapia	999	999	2	2	3	3	3	3	1	2	3	3	1	3	3	3	2	3	3	3	2	3	2	20	16	17	2	3	1	0	3	3	3	3	3
777	22	1	1	Nenhuma;	0	0	1	Hospital Universitário da Universidade Federal de Juiz de Fora	1	1	MG	0	7	Serviço Social	999	999	2	1	1	1	2	2	1	2	3	1	2	3	2	1	2	1	1	2	1	2	1	9	11	14	0	2	0	2	2	3	3	2	1
778	30	1	2	Doença pulmonar crônica;	1	1	1	Hospital Universitário Antonio Pedro da Universidade Federal Fluminense	1	1	RJ	1	1	Medicina	Nefrologia	2	3	1	2	0	2	2	2	3	3	3	2	2	3	1	2	2	2	3	1	2	2	16	11	16	2	2	1	3	3	3	3	2	3
779	43	1	2	Nenhuma;	0	0	1	Hospital Universitário Onofre Lopes da Universidade Federal do Rio Grande do Norte	1	1	RN	1	1	Medicina	Psiquiatria	2	0	0	0	0	1	0	0	0	0	0	0	0	1	0	0	0	0	1	0	0	0	2	0	1	0	0	0	0	0	0	1	0	0
780	26	1	1	Nenhuma;	0	0	1	Hospital Escola da Universidade Federal de Pelotas	1	1	RS	0	10	Medicina Veterinária	999	999	0	0	1	0	1	2	0	0	0	1	0	1	2	1	0	2	3	0	0	0	3	13	0	4	1	0	0	2	1	3	3	3	3
781	27	1	3	Nenhuma;	0	0	1	Hospital Universitário da Universidade Federal do Maranhão	1	1	MA	0	7	Serviço Social	999	999	1	0	0	1	1	1	0	0	0	0	1	1	1	1	0	0	0	1	0	0	0	2	1	6	0	0	0	0	0	1	2	1	1
782	26	1	3	Nenhuma;	0	0	1	Hospital das Clínicas da Universidade Federal de Goiás	1	1	GO	0	2	Enfermagem	999	999	2	3	2	3	2	3	3	3	3	2	3	3	3	2	2	2	3	3	3	2	2	16	19	19	2	3	2	2	2	3	3	1	2
783	26	1	2	Nenhuma;	0	0	1	Complexo Hospitalar da Universidade Federal do Ceará	1	1	CE	1	1	Medicina	Pediatria	5	1	3	0	0	2	0	0	1	0	0	0	1	1	0	0	0	0	0	0	0	0	3	3	3	0	0	0	1	0	0	3	0	0
784	25	1	2	Nenhuma;	0	0	1	Hospital de Clínicas da Universidade Federal do Triângulo Mineiro	1	1	MG	0	2	Enfermagem	999	999	1	1	1	1	2	3	1	3	3	3	3	3	3	3	3	1	1	3	1	3	3	14	13	19	2	2	2	1	1	1	3	3	3
785		1	1	Nenhuma;	0	0	0	Hospital 9 de Julho	3	0	SP	1	1	Medicina	Endoscopia	2	1	0	2	1	1	0	0	2	0	0	1	3	2	0	0	2	2	2	0	1	0	9	2	9	0	0	0	1	1	0	3	3	3
786	37	0	2	Nenhuma;	0	0	1	Hospital Universitário Júlio Müller da Universidade Federal do Mato Grosso	1	1	MT	0	999	Multiprofissional	999	999	1	1	1	1	1	1	0	1	0	0	1	1	1	0	0	1	0	1	1	1	0	4	4	6	0	0	0	0	0	1	2	1	0
787	28	1	1	Nenhuma;	0	0	1	Complexo do Hospital de Clínicas da Universidade Federal do Paraná	1	1	PR	0	3	Farmácia	999	999	2	0	2	2	3	1	1	2	1	2	1	2	2	0	1	2	2	2	1	1	1	14	7	10	2	0	0	3	3	3	3	3	3
788	25	1	1	Nenhuma;	0	0	1	Complexo do Hospital de Clínicas da Universidade Federal do Paraná	1	1	PR	0	4	Nutrição	999	999	3	1	1	0	3	3	1	1	3	1	2	2	2	1	1	1	1	2	0	3	0	9	9	14	0	1	0	1	1	2	2	3	1
789	34	0	1	Nenhuma;	0	0	1	Hospital Universitário Antonio Pedro da Universidade Federal Fluminense	1	1	RJ	1	1	Medicina	Psiquiatria	2	1	0	1	0	0	0	0	0	0	0	1	3	3	2	0	3	2	2	0	0	0	9	0	9	0	0	0	1	1	2	2	2	1
790	24	1	4	Cardiopatia crônica;	1	1	1	Hospital Universitário da Universidade Federal da Grande Dourados	1	1	MS	0	5	Psicologia	999	999	2	1	3	0	1	0	2	3	0	0	3	3	1	1	0	2	0	2	3	0	0	7	6	14	0	0	0	3	3	3	3	2	1
791	28	0	1	Obesidade;Doença pulmonar crônica;	1	1	0	Instituto Hospital de Base de Brasília	1	0	DF	1	1	Medicina	Neurocirurgia	3	0	2	1	1	1	0	2	1	0	2	0	1	2	1	2	1	1	2	0	1	2	10	8	5	1	1	0	1	1	1	2	3	1
792	30	1	1	Nenhuma;	0	0	1	Hospital de Clínicas da Universidade Federal de Uberlândia	1	1	MG	1	1	Medicina	Gastroenterologia	2	3	1	2	1	0	1	0	3	1	0	3	3	3	1	1	1	0	2	1	1	0	6	6	16	0	0	1	3	2	3	3	3	1
793	25	1	2	Nenhuma;	0	0	1	Hospital Universitário da Universidade Federal de Sergipe	1	1	SE	0	4	Nutrição	999	999	1	0	1	1	1	2	0	1	1	1	1	1	1	1	0	1	0	2	0	1	0	5	3	9	0	0	0	1	1	2	1	0	0
794	32	1	1	Nenhuma;	0	0	0	Santa Casa de Misericórdia de Cerquilho	2	0	SP	0	2	Enfermagem	999	999	0	1	0	1	0	0	0	0	0	0	0	0	0	0	0	0	0	0	0	0	0	0	2	0	0	0	0	0	0	2	0	0	0
795	24	1	1	Nenhuma;	0	0	1	Hospital Universitário da Universidade Federal de Juiz de Fora	1	1	MG	0	7	Serviço Social	999	999	2	0	1	1	2	1	1	3	1	1	2	2	1	1	1	1	0	3	2	3	0	6	9	14	0	1	0	1	1	2	3	2	1
796		1	1	Asma;	1	1	1	Hospital de Clínicas da Universidade Federal do Triângulo Mineiro	1	1	MG	0	10	Educação física	999	999	1	1	2	0	3	0	0	0	1	1	1	2	2	0	1	3	3	2	0	3	2	16	6	6	2	0	0	3	2	3	3	1	1
797	26	1	1	Nenhuma;	0	0	1	Hospital Universitário Onofre Lopes da Universidade Federal do Rio Grande do Norte	1	1	RN	1	1	Medicina	Clínica Médica	1	0	0	0	1	2	0	0	0	0	0	0	0	0	0	0	0	0	0	0	0	0	2	1	0	0	0	0	0	0	0	1	0	0
798	27	1	1	Nenhuma;	0	0	1	Hospital Universitário de Santa Maria da Universidade Federal de Santa Maria	1	1	RS	1	1	Medicina	Otorrinolaringologia	3	1	1	1	0	1	1	1	1	1	0	1	1	1	0	0	1	0	1	0	0	0	4	3	6	0	0	0	0	1	0	0	1	0
799	29	1	1	Nenhuma;	0	0	1	Hospital Universitário da Universidade Federal de Juiz de Fora	1	1	MG	1	1	Medicina	Ginecologia e Obstetrícia	4	3	1	0	0	3	2	0	1	1	0	1	2	3	2	1	2	0	3	2	3	0	8	8	14	0	1	0	3	3	2	3	2	1
800	29	1	4	obesidade;	1	1	1	Hospital Universitário Getúlio Vargas da Universidade Federal do Amazonas	1	1	AM	1	1	Medicina	Ginecologia e Obstetrícia	4	2	1	1	0	3	2	0	2	2	2	0	3	2	2	2	2	3	3	1	1	0	13	7	14	1	0	0	2	1	3	3	3	2
801	35	0	1	Nenhuma;	0	0	1	Hospital Universitário Alcides Carneiro da Universidade Federal de Campina Grande	1	1	PB	1	1	Medicina	Endocrinologia e Metabologia	2	0	0	0	0	0	0	0	0	0	0	0	0	0	0	0	0	0	0	0	0	0	0	0	0	0	0	0	0	0	0	0	0	0
802	25	0	1	Nenhuma;	0	0	1	Hospital Universitário da Universidade Federal do Piauí	1	1	PI	1	1	Medicina	Cirurgia Geral	3	2	1	0	0	1	1	1	2	2	1	2	2	1	1	1	0	0	2	2	2	0	3	9	12	0	1	0	1	1	0	2	2	1
803	26	1	1	Nenhuma;	0	0	1	Hospital Universitário Onofre Lopes da Universidade Federal do Rio Grande do Norte	1	1	RN	1	1	Medicina	Clínica Médica	1	1	2	1	1	2	2	1	3	3	1	0	0	1	0	1	1	0	1	1	2	0	6	11	7	0	2	0	0	0	1	2	1	0
804	28	0	1	Nenhuma;	0	0	1	Hospital Universitário da Universidade de Brasília	1	1	DF	1	1	Medicina	Anestesiologia	1	2	0	1	0	2	1	1	2	0	2	2	2	2	1	0	1	0	1	0	1	1	9	2	11	0	0	0	2	2	1	2	2	2
805	30	1	2	Nenhuma;	0	0	1	Hospital Universitário da Universidade Federal do Maranhão	1	1	MA	1	1	Medicina	Ginecologia e Obstetrícia	4	2	2	1	1	1	3	1	3	2	2	3	2	1	1	1	1	1	3	1	0	0	7	8	17	0	1	1	1	1	1	3	1	1
806	28	1	1	Nenhuma;	0	0	1	Hospital Escola da Universidade Federal de Pelotas	1	1	RS	0	10	Medicina Veterinária	999	999	1	0	1	0	2	1	1	2	0	0	0	1	1	0	1	1	1	1	1	1	0	6	4	6	0	0	0	1	1	0	1	0	1
807	25	1	1	Nenhuma;	0	0	1	Hospital Universitário Professor Alberto Antunes da Universidade Federal de Alagoas	1	1	AL	0	999	Multiprofissional	999	999	1	1	0	1	0	0	0	1	0	0	2	3	0	0	0	0	0	1	2	1	0	0	5	8	0	0	0	1	0	2	1	2	0
808	24	1	1	Nenhuma;	0	0	1	Hospital das Clínicas da Universidade Federal de Goiás	1	1	GO	0	4	Nutrição	999	999	0	1	3	3	3	3	0	2	2	2	3	3	3	2	2	3	1	3	2	3	1	16	13	16	2	2	1	1	3	3	3	3	3
809	24	1	2	Nenhuma;	0	0	1	Hospital Universitário Getúlio Vargas da Universidade Federal do Amazonas	1	1	AM	0	2	Enfermagem	999	999	0	0	0	0	0	0	0	0	0	0	0	0	0	0	0	0	0	0	0	0	0	0	0	0	0	0	0	0	0	3	2	2	0
810	28	0	1	Nenhuma;	0	0	1	Hospital das Clínicas da Universidade Federal de Pernambuco	1	1	PE	1	1	Medicina	Psiquiatria	2	1	1	0	1	2	2	1	2	1	1	2	2	2	2	1	1	1	2	1	1	1	8	7	13	0	0	0	1	1	3	2	3	2
811	25	1	1	Nenhuma;	0	0	1	Hospital Universitário Onofre Lopes da Universidade Federal do Rio Grande do Norte	1	1	RN	1	1	Medicina	Clínica Médica	1	0	0	1	1	2	1	0	1	1	1	1	2	1	1	0	1	1	1	0	1	1	8	3	7	0	0	0	1	1	1	1	1	1
812	23	1	1	Nenhuma;	0	0	0	Hospital de Base Rio Preto	2	1	SP	0	2	Enfermagem	999	999	2	1	0	1	1	0	0	3	2	1	1	2	0	1	2	1	0	3	2	1	0	3	9	12	0	1	0	1	2	2	3	1	2
813	31	1	2	Nenhuma;	0	0	0	999	2	0	GO	0	4	Nutrição	999	999	0	0	0	0	0	0	0	0	0	0	0	0	0	0	0	0	0	0	0	0	0	0	0	0	0	0	0	0	0	0	0	0	1
814	36	1	2	Nenhuma;	0	0	1	Complexo Hospitalar Universitário da Universidade Federal do Pará	1	1	PA	1	1	Medicina	Endocrinologia e Metabologia	2	2	2	1	0	1	1	0	0	3	1	2	2	2	1	2	0	0	2	0	3	0	5	10	10	0	2	0	1	1	1	2	2	1
815	33	1	1	Nenhuma;	0	0	1	Hospital das Clínicas da Universidade Federal de Goiás	1	1	GO	1	1	Medicina	Cirurgia Vascular	3	2	1	2	2	2	1	1	2	3	1	1	2	2	2	2	2	1	1	1	1	0	10	11	11	1	2	0	3	2	2	2	2	1
816	26	1	1	Nenhuma;	0	0	1	Hospital Universitário Antonio Pedro da Universidade Federal Fluminense	1	1	RJ	0	3	Farmácia	999	999	2	0	1	1	0	3	1	3	0	1	1	2	1	1	1	0	0	3	0	2	0	3	5	15	0	0	1	2	2	3	3	3	0
817	27	1	2	Nenhuma;	0	0	1	Hospital Universitário da Universidade Federal do Piauí	1	1	PI	0	8	Odontologia	999	999	1	1	0	1	1	0	1	1	0	1	1	1	1	0	1	1	0	1	1	1	1	5	6	5	0	0	0	2	2	2	1	0	1
818	26	0	1	Nenhuma;	0	0	1	Complexo do Hospital de Clínicas da Universidade Federal do Paraná	1	1	PR	1	1	Medicina	Oftalmologia	3	3	0	1	1	0	1	0	3	2	0	3	2	1	1	2	0	2	0	0	0	0	4	5	13	0	0	0	2	1	3	3	3	0
819	28	1	2	Nenhuma;	0	0	1	Hospital Universitário Professor Edgard Santos da Universidade Federal da Bahia	1	1	BA	0	6	Fisioterapia	999	999	2	2	2	1	1	2	2	2	1	1	2	2	1	0	1	2	0	2	2	3	0	7	12	12	0	2	0	3	2	3	2	0	0
820	28	1	1	Imunossupressão;	1	1	1	Complexo do Hospital de Clínicas da Universidade Federal do Paraná	1	1	PR	1	1	Medicina	Oftalmologia	3	3	2	3	3	3	3	3	3	3	3	3	3	3	3	3	3	3	3	3	3	3	21	20	21	3	4	2	3	3	3	3	3	3
821	24	1	1	Nenhuma;	0	0	1	Hospital Universitário Maria Aparecida Pedrossian da Universidade Federal de Mato Grosso do Sul	1	1	MS	0	2	Enfermagem	999	999	0	0	0	0	0	0	0	0	0	0	0	0	2	0	0	0	0	1	0	0	0	2	0	1	0	0	0	1	1	3	3	3	1
822	28	0	1	Nenhuma;	0	0	1	Hospital Universitário da Universidade Federal do Piauí	1	1	PI	0	8	Odontologia	999	999	1	1	1	0	1	1	1	1	1	1	1	1	1	1	0	0	0	1	1	1	0	4	5	7	0	0	0	0	1	0	0	0	0
823	25	1	1	Nenhuma;	0	0	1	Complexo do Hospital de Clínicas da Universidade Federal do Paraná	1	1	PR	0	3	Farmácia	999	999	2	1	1	0	1	2	2	2	2	1	1	1	1	2	2	2	1	2	2	2	1	8	11	12	0	2	0	2	1	0	2	1	3
824	27	1	2	Nenhuma;	0	0	0	Secretaria de Saúde do Distrito Federal	1	0	DF	0	2	Enfermagem	999	999	2	0	0	0	2	2	0	2	2	2	2	2	2	1	2	2	2	2	2	2	2	12	8	13	1	1	0	2	2	2	2	1	2
825	23	1	2	Tabagismo;	1	1	1	Hospital Universitário Júlio Müller da Universidade Federal do Mato Grosso	1	1	MT	0	7	Serviço Social	999	999	1	2	0	0	3	1	0	1	2	2	2	1	2	2	1	2	2	3	0	1	2	13	6	11	1	0	0	1	2	3	2	3	2
826	24	1	2	Nenhuma;	0	0	1	Hospital das Clínicas da Universidade Federal de Goiás	1	1	GO	0	7	Serviço Social	999	999	2	2	2	2	2	1	0	0	1	1	3	2	2	1	1	2	0	1	1	0	0	9	7	10	0	0	0	2	1	1	2	2	2
827	26	1	1	Tabagismo;	1	1	1	Hospital Universitário da Universidade Federal do Piauí	1	1	PI	0	5	Psicologia	999	999	1	0	1	1	3	1	0	1	1	1	0	1	2	1	1	2	2	2	0	1	2	13	4	7	1	0	0	3	3	3	3	3	3
828	26	1	1	Nenhuma;	0	0	0	Hospital Regional do Gama	1	0	DF	1	1	Medicina	Clínica Médica	1	1	1	1	0	2	1	0	1	0	0	2	2	1	1	0	1	0	1	1	2	0	5	4	9	0	0	0	1	0	1	1	2	0
829	27	1	1	Nenhuma;	0	0	0	Hospital Regional de Santa Maria	1	0	DF	0	2	Enfermagem	999	999	2	0	1	2	2	1	0	1	3	1	3	3	1	1	2	0	1	2	3	3	1	7	13	13	0	2	0	1	1	2	3	3	3
830	25	1	2	Nenhuma;	0	0	1	Hospital Universitário Professor Alberto Antunes da Universidade Federal de Alagoas	1	1	AL	0	4	Nutrição	999	999	1	0	1	0	2	1	0	1	0	1	1	1	1	1	0	1	1	1	0	0	1	8	0	7	0	0	0	1	1	0	2	0	1
831	32	0	3	Obesidade;	1	1	0	Hospital HOME	3	0	DF	1	1	Medicina	Medicina Intensiva	1	1	0	0	2	1	1	0	2	2	0	2	3	1	1	0	1	1	1	2	2	0	4	8	11	0	1	0	3	2	3	3	3	1
832	35	0	1	Nenhuma;	0	0	0	Hospital do Trabalhador	1	1	PR	1	1	Medicina	Medicina Intensiva	1	2	3	0	1	2	3	0	2	1	0	3	2	1	1	0	0	0	1	3	0	1	4	8	14	0	1	0	1	1	3	3	3	0
833	29	1	2	Nenhuma;	0	0	1	Complexo do Hospital de Clínicas da Universidade Federal do Paraná	1	1	PR	1	1	Medicina	Hematologia e Hemoterapia	2	1	0	0	1	1	0	1	1	1	0	0	1	0	1	0	0	0	0	1	0	0	1	4	4	0	0	0	1	0	3	1	1	0
834	27	0	1	Nenhuma;	0	0	1	Hospital Universitário Onofre Lopes da Universidade Federal do Rio Grande do Norte	1	1	RN	1	1	Medicina	Clínica Médica	1	2	0	2	1	2	1	2	1	1	1	1	1	1	1	1	2	0	0	1	1	1	9	7	7	0	0	0	1	1	1	2	1	1
835	55	1	2	Nenhuma;	0	0	0	Hospital da Restauração Gov. Paulo Guerra	1	1	PE	0	10	Biomedicina	999	999	1	0	0	3	1	1	2	2	0	0	1	1	1	1	0	0	0	0	2	1	0	2	8	7	0	1	0	1	1	3	2	2	0
836	29	1	1	Nenhuma;	0	0	0	Secretaria de Saúde do Distrito Federal	1	1	DF	1	1	Medicina	Oftalmologia	3	0	0	0	0	0	1	0	0	0	0	0	0	0	0	0	0	0	0	0	0	0	0	0	1	0	0	0	0	0	0	1	1	0
837	26	1	2	Nenhuma;	0	0	1	Hospital das Clínicas da Universidade Federal de Goiás	1	1	GO	1	1	Medicina	Endocrinologia e Metabologia	2	1	0	1	0	1	1	0	1	0	0	0	1	1	1	0	0	0	2	0	0	0	3	0	7	0	0	0	1	1	1	2	0	1
838	29	0	2	Nenhuma;	0	0	1	Hospital Universitário Antonio Pedro da Universidade Federal Fluminense	1	1	RJ	0	5	Psicologia	999	999	1	1	2	1	2	2	0	1	1	0	2	2	2	1	0	1	0	1	0	0	3	10	3	10	1	0	0	1	2	1	1	2	0
839	24	1	2	Nenhuma;	0	0	0	Hospital São Vicente de Paulo	1	0	DF	0	6	Fisioterapia	999	999	2	0	0	0	1	1	0	1	1	1	2	2	1	1	1	1	0	2	0	0	0	4	2	11	0	0	0	1	0	2	2	1	1
840	32	0	1	Nenhuma;	0	0	0	Hospital Municipal Getúlio Vargas	1	1	RS	1	1	Medicina	Medicina de Família e Comunidade	1	2	0	1	1	1	1	1	2	1	1	2	3	2	1	1	2	1	1	1	1	1	9	6	12	0	0	0	1	1	1	2	1	1
841	26	0	1	Nenhuma;	0	0	1	Hospital de Ensino Dr. Washington Antônio de Barros da Universidade Federal do Vale do São Francisco	1	1	PE	1	1	Medicina	Anestesiologia	1	2	2	1	0	3	3	3	3	2	3	2	3	3	1	2	3	2	3	3	3	3	18	15	17	2	3	1	3	3	3	2	2	2
842	26	0	1	Nenhuma;	0	0	1	Hospital das Clínicas da Universidade Federal de Goiás	1	1	GO	0	2	Enfermagem	999	999	3	3	2	3	3	3	3	3	3	3	3	3	3	3	3	3	3	3	3	3	2	19	21	21	2	4	2	3	3	2	3	3	2
843	27	1	1	Nenhuma;	0	0	1	Hospital de Clínicas da Universidade Federal do Triângulo Mineiro	1	1	MG	0	4	Nutrição	999	999	1	0	0	0	0	0	0	1	0	0	1	1	1	0	0	1	0	1	0	0	0	2	0	5	0	0	0	1	1	0	2	2	1
844	30	1	1	Nenhuma;	0	0	1	Hospital Universitário da Universidade de Brasília	1	1	DF	1	1	Medicina	Pediatria	5	2	3	2	3	2	2	3	3	3	1	3	3	2	2	3	2	3	2	3	3	1	13	21	17	1	4	1	1	1	3	3	3	3
845	26	1	1	Nenhuma;	0	0	1	Hospital Universitário da Universidade de Brasília	1	1	DF	1	1	Medicina	Radiologia e Diagnóstico por Imagem	6	2	0	1	2	2	2	0	1	0	0	2	2	1	1	2	2	1	2	0	1	1	8	5	12	0	0	0	2	2	3	2	1	0
846	28	0	1	Tabagismo;	1	1	1	Hospital Universitário da Universidade de Brasília	1	1	DF	1	1	Medicina	Radiologia e Diagnóstico por Imagem	6	1	1	2	2	2	1	0	2	1	1	1	3	2	1	0	1	1	2	0	0	1	10	4	11	1	0	0	2	1	3	3	3	1
848	23	0	2	Hipertensão arterial sistêmica;	1	1	0	UBS/ Atenção Primária SES-DF	1	0	DF	0	9	Terapia ocupacional	999	999	3	3	2	0	0	0	1	2	3	2	3	2	3	0	0	3	2	0	0	0	0	12	7	10	1	0	0	3	3	3	2	3	0
849	27	1	1	Nenhuma;	0	0	1	Hospital Universitário da Universidade de Brasília	1	1	DF	1	1	Medicina	Radiologia e Diagnóstico por Imagem	6	0	0	3	0	3	0	0	3	3	2	3	3	3	3	0	3	2	2	0	0	0	16	3	14	2	0	0	2	1	0	2	0	0
850	25	1	3	Nenhuma;	0	0	0	UBS/ Atenção Primária SES-DF	1	0	DF	0	4	Nutrição	999	999	1	1	0	2	2	1	1	3	2	1	3	3	2	2	0	1	0	1	3	1	1	7	10	14	0	2	0	3	2	2	3	1	2
851	34	0	2	Nenhuma;	0	0	1	Hospital Universitário da Universidade de Brasília	1	1	DF	1	1	Medicina	Radiologia e Diagnóstico por Imagem	6	2	0	1	0	1	1	0	1	1	1	1	1	1	1	0	1	0	1	0	1	0	5	2	8	0	0	0	1	1	2	1	1	1
852	30	0	3	Hipertensão arterial sistêmica;	1	1	1	Hospital Universitário da Universidade de Brasília	1	1	DF	1	1	Medicina	Cardiologia	2	2	0	1	0	2	1	0	1	0	2	1	1	2	1	0	2	2	2	2	2	1	12	4	9	1	0	0	3	2	2	2	1	2
853	28	1	1	Nenhuma;	0	0	1	Hospital Universitário da Universidade de Brasília	1	1	DF	1	1	Medicina	Radiologia e Diagnóstico por Imagem	6	2	3	2	1	3	3	2	3	3	3	2	3	3	3	2	3	3	3	1	3	3	20	15	19	2	3	2	3	3	3	3	3	3
854	25	1	2	Nenhuma;	0	0	0	UBS/ Atenção Primária SES-DF	1	0	DF	0	999	Saúde da Família	999	999	2	1	1	2	3	3	3	1	3	1	3	3	1	2	1	1	3	3	3	3	3	13	16	17	1	3	1	2	2	2	3	1	3
855	24	1	2	Nenhuma;	0	0	1	Hospital Universitário de Santa Maria da Universidade Federal de Santa Maria	1	1	RS	0	5	Psicologia	999	999	2	2	1	2	1	1	0	2	1	1	2	2	2	1	1	1	1	1	2	1	1	8	9	11	0	1	0	1	1	2	2	1	1
856	24	1	1	Nenhuma;	0	0	1	Hospital das Clínicas da Universidade Federal de Goiás	1	1	GO	0	3	Farmácia	999	999	2	0	0	1	1	1	1	2	1	0	3	2	0	1	1	0	0	2	1	2	0	1	7	13	0	0	0	1	0	1	1	1	0
857	28	0	2	Nenhuma;	0	0	1	Hospital Universitário da Universidade de Brasília	1	1	DF	1	1	Medicina	Radiologia e Diagnóstico por Imagem	6	2	1	1	0	3	1	0	1	1	3	1	3	3	1	0	2	3	3	0	3	3	18	5	12	2	0	0	3	3	1	3	3	3
858	26	0	4	Nenhuma;	0	0	0	UBS/ Atenção Primária SES-DF	1	0	DF	0	4	Nutrição	999	999	1	0	1	2	2	1	1	1	2	1	1	2	1	1	1	2	0	2	1	1	1	8	8	9	0	1	0	2	2	3	2	0	3
859	33	0	4	Hipertensão arterial sistêmica;	1	1	1	Hospital Universitário da Universidade de Brasília	1	1	DF	1	1	Medicina	Radiologia e Diagnóstico por Imagem	6	2	3	2	0	2	1	0	2	0	3	2	2	1	2	0	3	0	1	3	0	1	12	6	12	1	0	0	3	2	2	3	1	2
860	30	0	2	Nenhuma;	0	0	1	Hospital Universitário da Universidade Federal do Piauí	1	1	PI	0	10	Fonoaudiologia	999	999	3	1	1	2	1	2	1	1	2	1	1	2	2	2	2	1	1	2	2	2	0	7	12	13	0	2	0	3	2	1	3	3	2
861	25	1	1	Nenhuma;	0	0	0	Escola Superior de Ciências da Saúde	1	0	DF	0	2	Enfermagem	999	999	2	3	2	3	2	3	3	2	3	3	2	3	3	1	3	3	2	3	3	2	3	18	20	16	2	4	1	3	3	3	3	3	1
862	28	1	1	Nenhuma;	0	0	0	Instituto Hospital de Base de Brasília	1	0	DF	0	2	Enfermagem	999	999	1	0	2	1	1	1	0	2	1	1	1	2	2	1	1	2	1	2	0	0	0	9	3	10	0	0	0	2	1	1	2	1	0
863	26	1	1	Nenhuma;	0	0	1	Hospital de Clínicas da Universidade Federal de Uberlândia	1	1	MG	1	1	Medicina	Ginecologia e Obstetrícia	4	2	0	1	0	2	2	0	2	0	0	1	2	1	1	0	0	0	1	0	0	0	4	0	11	0	0	0	1	1	0	1	2	1
864	25	1	3	Nenhuma;	0	0	0	UBS/ Atenção Primária SES-DF	1	0	DF	0	999	Saúde Coletiva	999	999	2	2	1	0	1	1	0	3	3	3	2	2	3	1	2	3	3	3	1	3	3	17	11	14	2	2	0	3	2	0	3	1	3
865	25	0	2	Imunossupressão;	1	1	0	Instituto Hospital de Base de Brasília	1	0	DF	0	2	Enfermagem	999	999	3	2	1	3	1	1	3	2	2	1	2	3	2	2	2	1	1	2	2	2	2	9	16	15	0	3	1	2	1	2	2	2	2
866		1	2	Nenhuma;	0	0	0	Escola Superior de Ciências da Saúde SES-DF	1	0	DF	0	999	Saúde Mental	999	999	1	0	1	1	1	2	1	1	0	1	1	1	1	1	0	0	1	1	1	1	0	5	4	8	0	0	0	2	2	1	1	3	2
867	23	1	1	Obesidade;	1	1	1	Hospital de Clínicas da Universidade Federal do Triângulo Mineiro	1	1	MG	0	2	Enfermagem	999	999	0	0	1	0	2	0	0	0	0	1	1	1	2	1	0	2	2	0	1	0	2	12	1	3	1	0	0	2	2	3	3	3	2
868	25	1	2	Nenhuma;	0	0	1	Hospital de Clínicas da Universidade Federal do Triângulo Mineiro	1	1	MG	0	2	Enfermagem	999	999	2	0	1	0	3	1	0	2	1	1	3	3	2	2	1	1	1	3	2	1	0	9	5	16	0	0	1	2	2	3	2	1	2
869	37	1	1	Nenhuma;	0	0	1	Hospital Escola da Universidade Federal de Pelotas	1	1	RS	1	1	Medicina	Clínica Médica	1	2	0	1	0	1	2	0	1	0	1	1	2	1	2	0	1	0	1	0	0	1	6	0	11	0	0	0	0	1	1	2	2	0
870	27	0	1	Nenhuma;	0	0	1	Complexo Hospitalar da Universidade Federal do Ceará	1	1	CE	1	1	Medicina	Psiquiatria	2	0	0	0	0	0	0	0	0	0	0	0	0	0	1	0	0	0	0	0	0	0	0	0	1	0	0	0	0	0	0	0	0	0
871	24	999	1	Bronquite Alérgica;	1	1	1	Hospital Universitário Getúlio Vargas da Universidade Federal do Amazonas	1	1	AM	0	7	Serviço Social	999	999	2	1	2	1	2	3	0	1	2	2	2	2	2	1	0	2	3	2	1	2	1	14	7	13	2	0	0	2	2	1	2	2	3
872	23	1	2	Nenhuma;	0	0	1	Hospital Universitário Lauro Wanderley da Universidade Federal da Paraíba	1	1	PB	0	6	Fisioterapia	999	999	3	1	3	0	1	2	2	3	1	1	1	3	3	2	1	2	0	3	0	0	0	10	5	17	1	0	1	2	1	1	1	1	0
873	25	1	1	Nenhuma;	0	0	1	Hospital Universitário da Universidade de Brasília	1	1	DF	1	1	Medicina	Radiologia e Diagnóstico por Imagem	6	0	0	1	0	1	1	0	1	0	0	1	1	1	1	0	1	0	1	0	0	0	4	0	6	0	0	0	1	1	1	1	1	1
874		1	2	hipotireoidismo;	1	0	1	Hospital Universitário de Lagarto	1	1	SE	0	3	Farmácia	999	999	0	1	1	0	1	1	2	1	1	1	2	3	1	0	2	1	0	0	2	1	0	5	9	7	0	1	0	2	2	3	1	1	2
875	34	1	1	Nenhuma;	0	0	1	Hospital das Clínicas da Universidade Federal de Goiás	1	1	GO	1	1	Medicina	Pediatria	5	2	1	1	0	1	2	0	1	3	1	0	2	1	1	0	1	2	2	1	2	0	7	7	10	0	0	0	1	1	2	3	3	1
876	23	1	2	Nenhuma;	0	0	0	Hospital Regional de Santa Maria	1	0	DF	0	6	Fisioterapia	999	999	3	3	2	2	3	1	2	3	2	2	3	3	2	1	2	2	2	3	3	3	2	15	17	17	2	3	1	2	2	3	3	3	3
877	23	1	1	Nenhuma;	0	0	1	Hospital Universitário de Lagarto	1	1	SE	0	2	Enfermagem	999	999	2	3	1	1	1	1	3	2	1	1	2	2	2	1	2	1	0	3	2	1	0	6	13	13	0	2	0	2	3	1	1	3	1
878	25	1	3	Nenhuma;	0	0	0	Instituto Hospital de Base de Brasília	1	0	DF	0	3	Farmácia	999	999	0	2	1	0	3	1	0	0	1	2	0	1	1	0	0	2	1	0	0	0	1	11	3	2	1	0	0	3	2	3	2	1	1
879	34	1	1	Nenhuma;	0	0	1	Hospital Universitário da Universidade de Brasília	1	1	DF	1	1	Medicina	Pneumologia	2	1	0	1	1	0	2	0	1	1	0	1	1	0	1	1	0	0	2	0	0	0	1	3	9	0	0	0	0	0	0	1	2	1
880	26	0	2	Asma ;Doença pulmonar crônica;	1	1	0	UBS/ Atenção Primária SES-DF	1	0	DF	0	8	Odontologia	999	999	3	1	2	3	3	3	3	3	3	3	3	3	3	3	2	3	3	2	2	3	2	19	17	20	2	3	2	2	2	3	2	2	3
881	25	1	1	Nenhuma;	0	0	1	Hospital Universitário da Universidade Federal de Juiz de Fora	1	1	MG	0	4	Nutrição	999	999	1	0	0	0	1	0	0	0	0	1	0	1	1	0	0	0	0	1	0	0	0	3	0	3	0	0	0	1	1	0	0	1	0
882	31	1	1	Tireoidite de Hashimoto;	1	0	1	Hospital Universitário Gaffrée e Guinle da Universidade Federal do Estado do Rio de Janeiro	1	1	RJ	0	4	Nutrição	999	999	0	2	1	2	1	0	0	0	0	0	0	1	1	1	0	1	0	2	0	0	0	4	4	4	0	0	0	1	1	2	2	2	0
883	24	1	2	Asma;	1	1	1	Complexo Hospitalar da Universidade Federal do Ceará	1	1	CE	0	6	Fisioterapia	999	999	1	0	1	1	0	0	1	1	1	1	1	2	1	0	1	1	0	1	1	0	0	4	5	6	0	0	0	1	1	1	1	1	1
884	30	1	2	Tabagismo;	1	1	1	Hospital Universitário da Universidade Federal de Juiz de Fora	1	1	MG	0	7	Serviço Social	999	999	1	0	1	0	1	2	0	1	1	1	1	1	1	1	0	1	0	2	0	1	0	5	2	9	0	0	0	1	1	2	2	1	0
885	23	1	1	Nenhuma;	0	0	1	Hospital de Clínicas da Universidade Federal de Uberlândia	1	1	MG	0	8	Odontologia	999	999	3	3	3	2	3	2	3	3	3	3	2	2	3	2	2	3	2	2	2	2	3	20	17	16	2	3	1	3	3	3	3	3	2
886	28	1	3	Nenhuma;	0	0	1	Hospital Universitário Antonio Pedro da Universidade Federal Fluminense	1	1	RJ	1	1	Medicina	Nefrologia	2	2	0	1	0	1	2	0	1	0	0	2	1	2	1	0	1	0	2	0	0	0	5	0	11	0	0	0	1	1	1	2	1	0
887	26	1	1	Nenhuma;	0	0	0	UBS/ Atenção Primária SES-RS	1	0	RS	0	2	Enfermagem	999	999	1	0	0	0	1	2	0	2	2	1	3	3	2	1	2	1	1	2	0	0	1	7	4	14	0	0	0	3	2	3	3	3	1
888	31	1	1	Obesidade;	1	1	1	Hospital Universitário Júlio Müller da Universidade Federal do Mato Grosso	1	1	MT	0	4	Nutrição	999	999	2	0	0	2	2	1	1	1	0	0	3	3	2	0	1	0	0	2	2	0	0	4	6	12	0	0	0	2	2	3	3	3	2
889	38	1	2	Nenhuma;	0	0	0	UBS/ Atenção Primária SES-RS	1	0	RS	0	2	Enfermagem	999	999	0	1	1	1	0	1	0	1	0	0	1	1	1	0	0	0	0	2	0	1	0	2	3	6	0	0	0	1	1	1	1	2	0
890	32	0	2	Nenhuma;	0	0	1	Hospital Universitário Professor Edgard Santos da Universidade Federal da Bahia	1	1	BA	1	1	Medicina	Urologia	3	1	0	0	0	1	1	0	0	0	0	1	1	0	1	0	1	0	0	0	1	0	2	1	5	0	0	0	1	0	1	1	2	1
891	32	1	1	Nenhuma;	0	0	1	Complexo Hospitalar da Universidade Federal do Ceará	1	1	CE	1	1	Medicina	Clínica Médica	1	1	0	0	1	1	1	0	1	1	0	1	2	0	1	0	0	0	0	0	0	0	1	2	7	0	0	0	1	1	1	1	1	1
892	27	0	2	Epilepsia;	1	1	1	Hospital Universitário da Universidade Federal de Santa Catarina	1	1	SC	0	2	Enfermagem	999	999	1	0	0	0	2	1	1	1	1	0	2	1	1	1	1	1	0	1	0	1	0	4	4	8	0	0	0	1	1	2	2	1	1
893	24	1	1	Obesidade ;	1	1	0	Hospital de Apoio de Brasília	1	0	DF	0	4	Nutrição	999	999	1	2	1	2	3	1	1	1	0	1	2	1	2	0	1	1	2	2	1	0	1	11	7	8	1	0	0	1	1	2	3	3	1
894	30	1	1	Nenhuma;	0	0	1	Hospital Universitário Antonio Pedro da Universidade Federal Fluminense	1	1	RJ	1	1	Medicina	Gastroenterologia	2	0	0	1	0	0	0	0	0	0	1	0	1	1	0	0	2	2	2	0	0	2	9	0	3	0	0	0	2	2	2	3	1	3
895	25	1	1	Nenhuma;	0	0	0	CAPS SES-SE	1	0	SE	0	5	Psicologia	999	999	2	1	0	1	0	0	1	1	0	0	1	2	1	1	0	0	1	1	1	1	1	3	5	8	0	0	0	0	2	0	1	0	1
896	24	0	1	Nenhuma;	0	0	1	Complexo do Hospital de Clínicas da Universidade Federal do Paraná	1	1	PR	1	1	Medicina	Ortopedia e Traumatologia	3	2	1	0	1	2	3	3	3	3	1	1	3	3	3	3	3	2	3	2	1	0	11	14	18	1	2	1	2	2	3	3	2	3
897	26	1	1	Nenhuma;	0	0	1	Hospital Universitário da Universidade Federal de Sergipe	1	1	SE	0	8	Odontologia	999	999	2	0	1	2	2	1	0	2	2	1	2	2	1	0	1	0	2	1	3	1	0	7	9	10	0	1	0	1	1	0	2	0	1
898	25	1	1	Nenhuma;	0	0	0	Hospital Casa de Saúde	2	0	RS	0	2	Enfermagem	999	999	1	1	0	0	0	0	1	1	0	0	2	2	1	0	0	0	0	1	0	0	0	1	2	7	0	0	0	1	1	2	3	2	0
899	29	1	2	Nenhuma;	0	0	0	Hospital Regional de Ceilândia	1	0	DF	1	1	Medicina	Ginecologia e Obstetrícia	4	3	2	1	2	3	3	2	3	3	3	2	3	3	3	1	3	2	3	3	3	1	16	16	20	2	3	2	3	3	1	3	3	3
900	35	1	2	Gestação;	1	1	0	Hospital Regional de Ceilândia	1	0	DF	1	1	Medicina	Ginecologia e Obstetrícia	4	3	1	2	1	3	3	1	3	2	3	3	3	3	3	1	3	3	3	2	3	3	20	11	21	2	2	2	3	3	3	3	3	3
901	31	0	1	Nenhuma;	0	0	1	Hospital Universitário da Universidade Federal de Sergipe	1	1	SE	0	10	Física Médica - Radiodiagnóstico	999	999	0	0	0	0	0	0	0	0	1	0	0	0	0	3	1	0	0	0	0	0	0	0	2	3	0	0	0	0	0	0	3	1	2
902		1	1	Nenhuma;	0	0	1	Hospital Universitário Onofre Lopes da Universidade Federal do Rio Grande do Norte	1	1	RN	1	1	Medicina	Radiologia e Diagnóstico por Imagem	6	2	0	1	0	3	0	0	3	1	2	1	3	2	0	0	3	1	3	2	3	0	12	6	12	1	0	0	2	1	1	3	0	1
903	34	0	1	Nenhuma;	0	0	1	Complexo Hospitalar da Universidade Federal do Ceará	1	1	CE	1	1	Medicina	Nefrologia	2	0	0	0	0	0	0	0	0	0	0	0	0	0	0	0	0	0	0	0	0	0	0	0	0	0	0	0	0	0	0	0	0	0
904	28	1	1	Nenhuma;	0	0	1	Maternidade Escola Januário Cicco da Universidade Federal do Rio Grande do Norte	1	1	RN	1	1	Medicina	Medicina Intensiva	1	2	1	0	0	0	1	0	2	2	1	1	1	1	0	1	0	2	2	2	2	0	4	8	9	0	1	0	1	1	2	2	2	2
905	36	0	2	Nenhuma;	0	0	1	Hospital Universitário da Universidade de Brasília	1	1	DF	1	1	Medicina	Neurologia pediátrica	5	1	0	2	0	0	0	0	1	0	1	2	2	1	1	0	1	2	1	0	0	1	8	0	8	0	0	0	2	2	2	3	2	2
906	29	1	1	Nenhuma;	0	0	1	Hospital Universitário Onofre Lopes da Universidade Federal do Rio Grande do Norte	1	1	RN	1	1	Medicina	Anestesiologia	1	1	1	0	2	0	1	1	1	2	0	1	2	0	1	1	0	0	1	1	1	0	0	9	8	0	1	0	0	1	0	2	2	0
907	25	1	1	Nenhuma;	0	0	1	Hospital Universitário da Universidade Federal de Santa Catarina	1	1	SC	0	6	Fisioterapia	999	999	2	2	0	0	3	3	2	3	3	1	2	3	3	1	2	1	0	3	1	0	1	9	10	17	0	2	1	2	3	3	3	3	2
908	28	0	1	Doença Celíaca;	1	1	1	Complexo do Hospital de Clínicas da Universidade Federal do Paraná	1	1	PR	1	1	Medicina	Psiquiatria	2	0	1	0	1	2	1	0	1	0	1	2	2	1	1	0	0	1	0	2	1	0	5	5	7	0	0	0	1	1	2	2	2	1
909	26	0	2	Nenhuma;	0	0	1	Hospital Universitário da Universidade Federal do Maranhão	1	1	MA	0	3	Farmácia	999	999	1	2	0	3	0	1	1	2	1	1	0	1	1	0	1	0	0	0	2	1	0	2	11	5	0	2	0	1	1	1	3	2	0
910	23	1	1	Nenhuma;	0	0	1	Hospital Universitário da Universidade Federal de Santa Catarina	1	1	SC	0	7	Serviço Social	999	999	0	0	0	1	0	0	0	1	0	0	1	1	0	0	0	0	0	2	2	0	0	0	3	5	0	0	0	1	1	0	3	0	0
911	44	1	2	Nenhuma;	0	0	1	Hospital de Doenças Tropicais da Universidade Federal do Tocantins	1	1	TO	1	1	Medicina	Infectologia	2	2	0	0	0	1	1	1	1	1	0	2	1	1	0	0	0	1	1	1	0	0	3	3	8	0	0	0	1	1	2	2	2	1
912	23	1	2	Nenhuma;	0	0	0	Hospital de Apoio de Brasília	1	0	DF	0	2	Enfermagem	999	999	1	1	1	1	1	2	0	1	0	1	1	2	1	0	0	1	2	0	1	1	0	7	4	7	0	0	0	0	1	2	2	0	1
913	24	1	4	Nenhuma;	0	0	1	Hospital Universitário da Universidade Federal da Grande Dourados	1	1	MS	0	5	Psicologia	999	999	3	2	1	0	0	3	0	2	0	1	3	2	0	1	0	0	0	3	0	0	1	3	2	17	0	0	1	0	1	1	1	1	1
914	32	0	1	Nenhuma;	0	0	1	Hospital Universitário da Universidade Federal de Sergipe	1	1	SE	1	1	Medicina	Endocrinologia e Metabologia	2	2	0	1	0	1	0	0	2	1	0	1	1	0	0	0	0	0	1	1	0	0	2	2	7	0	0	0	1	0	0	0	1	0
915	27	1	1	Nenhuma;	0	0	1	Complexo do Hospital de Clínicas da Universidade Federal do Paraná	1	1	PR	0	9	Terapia ocupacional	999	999	3	0	0	1	2	3	0	3	3	2	3	3	2	3	3	2	1	3	3	0	1	10	10	21	1	2	2	2	2	3	1	0	2
916	22	1	1	Nenhuma;	0	0	1	Complexo do Hospital de Clínicas da Universidade Federal do Paraná	1	1	PR	0	5	Psicologia	999	999	2	1	1	2	0	1	0	3	0	1	3	3	2	0	1	2	0	1	3	0	0	6	7	13	0	0	0	3	3	2	3	2	0
917	24	1	2	Nenhuma;	0	0	1	Hospital Universitário da Universidade Federal de Sergipe	1	1	SE	0	10	Fonoaudiologia	999	999	1	0	0	1	2	2	2	2	1	0	2	2	2	1	1	1	0	2	0	1	0	5	6	12	0	0	0	1	1	2	3	2	0
918	34	1	3	Obesidade grau 1;	1	1	1	Hospital Universitário da Universidade Federal de Santa Catarina	1	1	SC	0	3	Farmácia	999	999	1	0	0	0	0	0	0	0	0	0	0	0	0	0	0	0	0	0	0	0	0	0	0	1	0	0	0	0	0	1	1	1	0
919		1	1	Nenhuma;	0	0	1	Hospital Universitário Maria Aparecida Pedrossian da Universidade Federal de Mato Grosso do Sul	1	1	MS	0	3	Farmácia	999	999	1	2	0	0	2	0	0	2	1	2	2	2	2	0	1	2	2	2	0	1	1	11	5	9	1	0	0	2	2	1	2	2	1
920	27	0	2	Doença pulmonar crônica;	1	1	1	Hospital Universitário da Universidade de Brasília	1	1	DF	1	1	Medicina	Otorrinolaringologia	3	1	0	2	0	3	1	0	1	0	0	1	2	1	1	0	1	0	1	0	0	0	7	0	8	0	0	0	2	0	1	2	2	1
921	23	0	2	Nenhuma;	0	0	1	Hospital das Clínicas da Universidade Federal de Goiás	1	1	GO	0	4	Nutrição	999	999	1	3	1	2	3	3	2	3	3	3	3	3	3	3	3	3	3	2	2	1	3	19	16	18	2	3	1	3	3	3	3	3	1
922	29	1	1	Nenhuma;	0	0	1	Hospital Universitário Antonio Pedro da Universidade Federal Fluminense	1	1	RJ	1	1	Medicina	Psiquiatria	2	0	0	0	0	0	0	0	0	0	0	0	0	0	0	0	0	0	0	0	0	0	0	0	0	0	0	0	0	0	0	0	0	0
923	26	1	1	Nenhuma;	0	0	1	Hospital das Clínicas da Universidade Federal de Goiás	1	1	GO	0	10	Biomedicina	999	999	3	2	3	1	2	0	2	3	1	2	3	3	3	0	1	3	1	3	1	3	1	15	11	15	2	2	1	1	3	3	2	3	1
924	30	1	1	Nenhuma;	0	0	1	Hospital Universitário da Universidade de Brasília	1	1	DF	1	1	Medicina	Radiologia e Diagnóstico por Imagem	6	2	0	1	0	2	2	0	2	0	2	1	1	1	3	0	2	1	2	0	1	2	11	1	13	1	0	0	2	1	2	3	3	3
925	24	1	1	Nenhuma;	0	0	0	Hospital Materno Infantil de Brasília	1	1	DF	1	1	Medicina	Pediatria	5	0	1	1	1	2	1	0	1	1	1	1	2	1	1	0	1	2	2	1	1	0	8	5	8	0	0	0	1	0	2	2	1	2
926	31	1	1	Nenhuma;	0	0	1	Hospital Universitário Dr. Miguel Riet Corrêa Júnior da Universidade Federal do Rio Grande	1	1	RS	0	999	Multiprofissional	999	999	0	0	0	0	1	2	0	1	0	0	1	1	1	2	0	1	0	2	0	0	0	3	0	9	0	0	0	2	2	1	2	1	1
927	25	0	1	Nenhuma;	0	0	1	Hospital Universitário da Universidade Federal de Santa Catarina	1	1	SC	1	1	Medicina	Clínica Médica	1	2	0	0	0	2	1	0	3	0	0	3	1	1	2	0	0	0	0	0	0	0	3	0	12	0	0	0	2	1	0	3	0	0
928	23	1	1	Nenhuma;	0	0	1	Hospital das Clínicas da Universidade Federal de Pernambuco	1	1	PE	1	1	Medicina	Pediatria	5	1	0	1	1	3	0	1	1	0	0	1	1	1	1	2	1	1	2	1	0	0	7	5	7	0	0	0	3	1	2	3	3	1
929	28	1	1	Nenhuma;	0	0	1	Hospital Universitário de Santa Maria da Universidade Federal de Santa Maria	1	1	RS	1	1	Medicina	Dermatologia	2	2	0	1	0	2	2	1	1	1	0	1	1	1	2	2	1	0	2	0	1	1	6	5	11	0	0	0	0	0	1	1	0	1
930	28	1	2	Nenhuma;	0	0	1	Hospital Universitário da Universidade Federal de Sergipe	1	1	SE	0	4	Nutrição	999	999	2	1	1	0	2	2	0	1	0	2	2	2	2	2	0	1	1	3	1	1	1	10	3	14	1	0	0	2	2	3	3	3	1
931	29	0	3	Diabetes;Hipertensão arterial sistêmica;	1	1	1	Hospital Universitário Getúlio Vargas da Universidade Federal do Amazonas	1	1	AM	1	1	Medicina	Clínica Médica	1	2	1	2	2	3	2	1	2	2	1	1	1	3	2	3	2	2	1	2	1	2	15	12	11	2	2	0	2	3	2	3	3	2
933	45	1	1	asma;Hipertensão arterial sistêmica;	1	1	1	Hospital Universitário Dr. Miguel Riet Corrêa Júnior da Universidade Federal do Rio Grande	1	1	RS	0	999	Saúde da Família	999	999	1	1	0	2	0	1	1	0	0	0	1	1	1	1	1	0	1	2	1	2	0	2	8	7	0	1	0	1	1	3	3	3	1
934	26	1	2	Nenhuma;	0	0	0	Centro de Referência Municipal para COVID - Santa Maria	1	0	RS	0	4	Nutrição	999	999	3	3	2	2	2	2	2	2	2	2	3	3	3	1	3	1	3	3	3	2	3	16	17	17	2	3	1	2	2	2	3	2	2
935		1	1	Nenhuma;	0	0	1	Hospital Universitário Ana Bezerra da Universidade Federal do Rio Grande do Norte	1	1	RN	0	7	Serviço Social	999	999	1	1	1	0	1	1	0	1	1	0	2	2	1	0	0	0	0	1	0	0	0	3	2	8	0	0	0	1	1	1	3	2	0
936	26	1	2	Nenhuma;	0	0	1	Hospital Universitário de Lagarto	1	1	SE	1	1	Medicina de Família e Comunidade	Medicina de Família e Comunidade	1	1	0	0	0	0	1	0	1	1	0	0	0	1	0	1	1	0	1	0	1	0	2	3	4	0	0	0	1	0	0	1	0	0
937	28	1	1	Protese cardíaca ;	1	1	1	Hospital Universitário da Universidade Federal de Sergipe	1	1	SE	1	1	Medicina	Ginecologia e Obstetrícia	4	2	1	1	2	1	1	0	2	2	0	1	2	1	2	2	1	0	1	2	1	0	4	10	11	0	2	0	1	1	1	3	1	1
938	27	1	2	Nenhuma;	0	0	1	Hospital Universitário da Universidade de Brasília	1	1	DF	1	1	Medicina	Infectologia	2	1	1	0	0	1	1	0	1	1	1	0	1	2	1	1	1	1	1	0	0	2	8	3	6	0	0	0	1	1	2	1	2	0
939	26	0	2	Nenhuma;	0	0	1	Hospital Universitário Onofre Lopes da Universidade Federal do Rio Grande do Norte	1	1	RN	1	1	Medicina	Clínica Médica	1	1	0	0	0	1	2	0	1	1	1	1	1	2	1	0	2	2	1	0	1	1	9	2	8	0	0	0	2	1	0	2	0	2
940	28	1	2	Nenhuma;	0	0	1	Hospital Universitário Antonio Pedro da Universidade Federal Fluminense	1	1	RJ	1	1	Medicina	Pediatria	5	1	2	1	1	3	2	0	1	2	1	1	3	3	2	2	2	1	2	1	1	0	11	9	12	1	1	0	2	2	2	3	1	2
941	35	0	1	Sobrepeso;	1	1	1	Hospital Universitário Dr. Miguel Riet Corrêa Júnior da Universidade Federal do Rio Grande	1	1	RS	1	1	Medicina	MFC	1	1	0	3	0	3	2	0	1	3	3	1	2	3	1	1	3	3	3	0	1	3	21	5	11	3	0	0	3	3	3	3	3	3
942	27	1	1	Nenhuma;	0	0	1	Hospital das Clínicas da Universidade Federal de Goiás	1	1	GO	0	4	Nutrição	999	999	3	1	2	3	3	3	3	3	3	3	3	3	3	2	2	2	2	2	3	2	3	18	17	19	2	3	2	3	3	2	3	3	2
943	32	1	1	Nenhuma;	0	0	1	Hospital Universitário Professor Alberto Antunes da Universidade Federal de Alagoas	1	1	AL	1	1	Medicina	Psiquiatria	2	1	0	1	0	1	0	0	0	0	0	0	1	1	1	0	1	0	0	0	0	0	4	0	3	0	0	0	1	1	0	1	0	0
944		1	2	Nenhuma;	0	0	1	Hospital das Clínicas da Universidade Federal de Goiás	1	1	GO	0	4	Nutrição	999	999	2	1	1	1	3	1	2	2	1	3	2	3	3	3	1	3	3	3	3	1	3	19	10	16	2	2	1	2	3	3	3	3	3
945	24	1	2	Nenhuma;	0	0	1	Hospital Universitário Onofre Lopes da Universidade Federal do Rio Grande do Norte	1	1	RN	0	4	Nutrição	999	999	3	1	2	2	2	2	2	3	3	3	1	3	3	2	1	2	2	2	2	2	2	16	13	16	2	2	1	2	2	2	2	1	2
946	48	0	2	Nenhuma;	0	0	1	Hospital de Clínicas da Universidade Federal de Uberlândia	1	1	MG	0	999	Cirurgia	999	999	0	0	0	0	0	0	0	0	0	0	0	0	0	0	0	0	0	0	0	0	0	0	0	0	0	0	0	0	0	1	1	0	0
947	27	1	3	Nenhuma;	0	0	1	Hospital Universitário da Universidade Federal de Juiz de Fora	1	1	MG	0	3	Farmácia	999	999	2	0	1	1	2	1	1	1	1	1	1	2	1	0	0	1	0	2	1	1	0	6	5	9	0	0	0	1	1	2	1	1	1
948	29	1	2	Nenhuma;	0	0	1	Hospital Universitário Dr. Miguel Riet Corrêa Júnior da Universidade Federal do Rio Grande	1	1	RS	1	1	Medicina	Medicina de Família e Comunidade	1	2	0	1	0	2	2	3	3	0	1	3	3	3	3	0	2	3	3	1	2	1	13	6	19	1	0	2	1	2	1	1	2	3
949	23	1	2	Nenhuma;	0	0	1	Complexo Hospitalar Universitário da Universidade Federal do Pará	1	1	PA	0	6	Fisioterapia	999	999	2	0	3	1	3	2	1	2	2	3	2	3	3	2	2	3	2	3	0	1	2	19	7	16	2	0	1	3	2	3	3	2	3
950	31	1	1	Nenhuma;	0	0	1	Hospital Universitário Onofre Lopes da Universidade Federal do Rio Grande do Norte	1	1	RN	1	1	Medicina	Neurologia	2	1	0	1	0	2	1	0	1	0	0	1	1	1	1	0	0	0	1	0	0	0	4	0	7	0	0	0	1	1	1	1	1	0
951	26	1	1	Nenhuma;	0	0	1	Hospital Universitário Antonio Pedro da Universidade Federal Fluminense	1	1	RJ	0	3	Farmácia	999	999	2	3	1	0	2	0	1	0	1	0	2	2	2	0	0	0	1	2	0	0	0	6	5	8	0	0	0	1	1	0	2	0	1
952	30	1	1	Gestação;	1	1	0	UBS/ Atenção Básica - SES/SC	1	1	SC	0	4	Nutrição	999	999	0	0	0	1	2	2	0	1	0	1	2	2	1	2	0	1	1	2	0	0	0	6	1	11	0	0	0	1	1	1	1	0	1
953	39	1	2	Nenhuma;	0	0	1	Complexo do Hospital de Clínicas da Universidade Federal do Paraná	1	1	PR	1	1	Medicina	Nefrologia	2	1	0	1	1	2	1	0	2	1	1	1	3	2	1	1	2	1	3	1	2	0	9	6	12	0	0	0	3	2	3	2	2	2
954	31	0	2	Hipertensão arterial sistêmica;Neoplasia em tratamento;	1	1	0	Hospital das Forças Armadas	1	1	DF	1	1	Medicina	Cirurgia Vascular	3	1	0	0	0	0	0	0	1	0	0	0	0	1	0	0	1	0	0	0	0	0	2	0	2	0	0	0	0	0	1	0	0	0
955	27	0	3	Hipertensão arterial sistêmica;	1	1	0	Hospital de Clínicas de Itajubá	2	1	MG	1	1	Medicina	Ortopedia e Traumatologia	3	3	3	3	3	3	3	3	3	3	3	3	3	3	3	3	3	3	3	3	3	3	21	21	21	3	4	2	3	3	2	3	2	2
956	27	0	2	Nenhuma;	0	0	0	Complexo de Saúde São João de Deus	3	1	MG	1	1	Medicina	Clínica Médica	1	1	1	0	1	1	1	1	1	1	0	0	1	1	1	1	0	0	1	1	0	0	2	6	6	0	0	0	1	1	1	2	1	1
957	33	1	1	Nenhuma;	0	0	0	Hospital da Criança Santo Antônio	1	1	RR	1	1	Medicina	Pediatria	5	0	0	1	1	1	1	1	1	0	0	0	0	3	0	0	3	3	3	0	0	3	14	2	5	2	0	0	3	3	3	3	3	3
958	27	1	1	Nenhuma;	0	0	1	Hospital das Clínicas da Universidade Federal de Goiás	1	1	GO	1	1	Medicina	Gastroenterologia	2	3	2	3	2	3	3	3	3	3	3	3	3	3	2	2	3	3	2	3	3	2	20	18	19	2	3	2	3	3	3	3	2	2
959	32	1	1	Nenhuma;	0	0	0	Centro Estadual de Reabilitação e Readaptação Dr Henrique Santillo	1	0	GO	1	1	Medicina	Anestesiologia	1	1	2	0	0	1	2	0	2	0	0	3	1	2	2	0	0	1	3	0	1	0	4	3	14	0	0	0	1	2	3	1	0	2
960	32	0	2	Nenhuma;	0	0	1	Hospital das Clínicas da Universidade Federal de Pernambuco	1	1	PE	1	1	Medicina	Cardiologia	2	0	0	0	0	2	1	0	1	0	1	1	2	2	1	0	2	1	2	0	1	0	8	1	8	0	0	0	2	1	2	3	1	2
961	32	1	1	Nenhuma;	0	0	1	Hospital das Clínicas da Universidade Federal de Goiás	1	1	GO	1	1	Medicina	Pneumologia	2	3	1	2	3	3	3	3	3	3	2	3	3	3	3	3	3	1	3	3	3	0	14	19	21	2	3	2	3	3	3	3	3	3
962	29	1	1	Nenhuma;	0	0	0	Instituto Ortopédico de Goiânia	3	0	GO	1	1	Medicina	Ortopedia e Traumatologia	3	3	1	3	1	3	3	0	3	3	3	3	3	3	3	3	3	3	3	0	2	3	21	10	21	3	2	2	1	3	1	3	3	3
963	26	1	1	Nenhuma;	0	0	0	Hospital Estadual Materno-Infantil Dr. Jurandir do Nascimento	1	1	GO	1	1	Medicina	Ginecologia e Obstetrícia	4	1	0	0	0	2	2	0	1	1	1	1	1	2	1	0	2	1	2	2	1	0	8	4	9	0	0	0	1	1	1	2	2	1
964	29	1	1	Nenhuma;	0	0	0	Instituto Ortopédico de Goiânia	3	0	GO	1	1	Medicina	Ortopedia e Traumatologia	3	3	1	3	1	3	3	0	3	3	3	3	3	3	3	3	3	3	3	0	2	3	21	10	21	3	2	2	1	3	1	3	3	3
965	28	1	2	Nenhuma;	0	0	0	Hospital Santa Rosália	1	0	MG	1	1	Medicina	Clínica Médica	1	1	1	0	2	2	2	0	2	1	1	1	1	2	2	2	2	1	3	1	2	2	10	9	12	1	1	0	1	1	2	3	3	2
966	31	0	1	Nenhuma;	0	0	0	Associacao Hospitalar Santa Rosalia	2	1	MG	1	1	Medicina	Cirurgia Geral	3	0	0	0	0	0	0	0	0	0	0	0	0	0	0	0	0	0	0	0	0	0	0	0	0	0	0	0	1	0	0	1	0	0
967	25	1	1	Nenhuma;	0	0	0	Maternidade Municipal Mãe Esperança	1	0	RO	1	1	Medicina	Ginecologia e Obstetrícia	4	1	2	1	1	2	2	1	2	1	0	2	1	1	0	0	1	0	2	0	2	0	5	7	10	0	0	0	1	1	1	2	2	1
968	25	1	2	Nenhuma;	0	0	0	Centro Avançado de Oncologia	2	0	RN	0	4	Nutrição	999	999	2	1	1	2	3	2	1	3	3	2	2	3	2	2	2	2	3	3	2	3	1	14	14	17	2	2	1	2	2	1	3	1	2
969	28	1	1	Nenhuma;	0	0	0	Hospital de Clínicas de Itajubá	2	1	MG	1	1	Medicina	Cirurgia Vascular	3	2	0	2	0	3	3	0	3	2	2	3	3	3	3	0	3	3	3	2	1	2	18	5	20	2	0	2	3	3	3	2	2	3
970	26	1	1	Nenhuma;	0	0	0	Hospital Júlia Kubitschek	1	0	MG	1	1	Medicina	Pneumologia	2	2	0	3	1	3	3	0	2	2	0	2	2	0	0	1	0	0	2	1	2	0	6	7	13	0	0	0	1	1	2	2	1	1
971	33	1	1	Endometriose;Nenhuma;	1	0	1	Hospital Universitário Onofre Lopes da Universidade Federal do Rio Grande do Norte	1	1	RN	1	1	Medicina	Pediatria	5	1	1	1	0	2	2	0	1	1	0	1	2	1	0	0	1	0	1	0	0	0	5	2	8	0	0	0	1	0	2	2	3	1
972	30	1	2	Nenhuma;	0	0	0	Hospital e Maternidade Santa Isabel	1	0	SE	1	1	Medicina	Anestesiologia	1	1	0	1	1	2	1	1	1	1	1	2	2	2	1	1	2	1	3	1	2	1	10	7	11	1	0	0	1	1	1	2	1	2
973	27	1	2	Nenhuma;	0	0	0	Hospital Universitário Clemente de Faria	1	1	MG	1	1	Medicina	Otorrinolaringologia	3	2	1	2	0	0	1	0	1	1	1	2	2	2	1	0	1	0	3	0	1	0	6	3	12	0	0	0	1	1	0	0	0	0
974	40	1	2	Nenhuma;	0	0	0	Hospital Regional Antônio Dias	1	1	MG	1	1	Medicina	Ginecologia e Obstetrícia	4	2	1	1	2	2	1	1	2	1	1	2	2	2	1	2	2	1	2	2	1	2	11	10	12	1	2	0	3	2	3	3	2	2
975	28	1	2	Nenhuma;	0	0	0	Hospital Otorrino Center	3	0	MG	1	1	Medicina	Otorrinolaringologia	3	2	2	1	0	3	3	0	3	3	2	2	3	3	3	3	2	3	3	0	2	2	16	10	19	2	2	2	2	3	3	3	3	3
976	25	1	2	Nenhuma;	0	0	0	Maternidade Odete Valadares	1	0	MG	1	1	Medicina	Ginecologia e Obstetrícia	4	1	0	1	0	3	1	0	0	2	1	1	0	1	1	0	1	0	0	0	0	0	7	2	4	0	0	0	1	1	3	2	1	0
977	25	1	1	Nenhuma;	0	0	0	Hospital de Clínicas de Itajubá	2	1	MG	1	1	Medicina	Ginecologia e Obstetrícia	4	2	0	3	2	3	3	0	2	2	3	2	3	3	3	2	3	3	3	3	3	3	21	12	18	3	2	1	3	3	3	3	3	3
978	27	1	2	Nenhuma;	0	0	0	Hospital Infantil Varela Santiago	2	0	RN	1	1	Medicina	Pediatria	5	1	0	0	1	1	0	0	1	0	0	1	1	0	1	0	0	0	1	0	1	0	1	2	6	0	0	0	1	0	0	2	3	0
979	28	0	1	Obesidade;Diabetes;	1	1	0	Hospital Colônia Dr. João Machado	1	0	RN	1	1	Medicina	Psiquiatria	2	2	1	2	3	2	1	0	2	0	3	2	3	2	1	0	2	1	2	1	2	1	13	7	13	1	0	0	1	1	3	2	3	1
980	27	1	2	Nenhuma;	0	0	1	Hospital Universitário da Universidade Federal de Sergipe	1	1	SE	1	1	Medicina	Cirurgia Geral	3	3	0	2	0	3	3	0	2	0	1	2	3	2	2	0	3	2	3	0	3	1	14	3	18	2	0	1	2	2	1	2	0	1
981	28	0	1	Nenhuma;	0	0	0	Hospital João XXIII	1	0	MG	1	1	Medicina	Neurocirurgia	3	1	0	0	0	0	1	0	1	0	0	1	1	0	0	0	0	0	0	0	0	0	0	0	5	0	0	0	0	0	1	0	0	0
982	42	0	1	Nenhuma;	0	0	0	Hospital Regional de Cacoal	1	1	RO	1	1	Medicina	Clínica Médica	1	0	2	0	1	1	1	0	1	0	0	0	1	1	1	0	1	1	2	1	0	0	4	4	6	0	0	0	0	0	1	2	1	1
983	30	1	1	Tabagismo;	1	1	0	Maternidade Odete Valadares	1	0	MG	1	1	Medicina	Ginecologia e Obstetrícia	4	1	3	1	0	2	1	0	1	1	0	2	2	0	1	1	0	0	2	0	0	0	3	5	10	0	0	0	1	1	3	2	2	1
984	27	1	1	Hipertensão gestacional;Gestação;	1	1	1	Hospital Escola da Universidade Federal de Pelotas	1	1	RS	0	9	Terapia ocupacional	999	999	1	0	2	0	1	0	0	1	0	0	2	1	1	0	0	0	0	2	0	0	0	4	0	7	0	0	0	1	1	0	2	0	0
985	30	1	3	Doença pulmonar crônica;	1	1	0	Centro Estadual de Reabilitação e Readaptação Dr Henrique Santillo	1	1	GO	1	1	Medicina	Medicina Física e Reabilitação	2	2	0	2	1	2	0	0	1	0	0	2	2	1	2	1	1	1	1	1	0	0	7	3	10	0	0	0	1	2	0	1	0	2
986	38	1	1	Nenhuma;	0	0	0	Hospital Santa Isabel Ubá	2	0	MG	1	1	Medicina	Cirurgia Geral	3	0	0	1	1	0	0	0	1	1	0	1	1	0	1	0	0	0	2	1	1	0	1	4	6	0	0	0	1	0	1	1	2	0
987	34	1	3	Nenhuma;	0	0	1	Hospital de Ensino Dr. Washington Antônio de Barros da Universidade Federal do Vale do São Francisco	1	1	PE	0	2	Enfermagem	999	999	0	1	0	0	1	1	0	1	0	0	1	1	0	0	0	0	1	0	0	0	0	2	1	4	0	0	0	2	1	0	1	0	1
988	39	1	1	Nenhuma;	0	0	0	Hospital de Base Dr. Ary Pinheiro	1	1	RO	1	1	Medicina	Ginecologia e Obstetrícia	4	2	0	1	0	0	0	0	1	1	0	1	1	1	1	2	0	1	1	0	1	2	5	4	7	0	0	0	0	1	2	2	1	1
989	27	1	2	Nenhuma;	0	0	0	Hospital Evangélico Goiano	3	1	GO	1	1	Medicina	Clínica Médica	1	3	1	3	2	3	3	1	3	3	3	2	3	3	3	2	3	3	3	2	3	3	21	14	20	3	2	2	3	2	3	3	3	3
990	28	1	2	TDAH e dpac;	1	1	0	Hospital São Sebastião	1	0	MG	1	1	Medicina	Medicina de família e comunidade	1	0	1	1	0	0	1	1	0	1	1	1	2	1	0	2	0	1	1	0	1	0	4	6	5	0	0	0	0	0	2	2	2	1
991	26	1	1	Nenhuma;	0	0	0	Hospital da Região Leste	1	1	DF	1	1	Medicina	Clínica Médica	1	1	2	1	2	2	2	1	2	2	2	2	2	2	2	1	1	1	2	1	1	1	10	10	13	1	2	0	2	1	1	1	2	1
992	27	1	1	Nenhuma;	0	0	0	Hospital da Região Leste	1	0	DF	1	1	Medicina	Pediatria	5	1	1	2	2	3	2	1	2	1	1	2	3	3	1	2	3	1	2	1	1	1	14	9	13	2	1	0	3	3	2	3	3	2
993	29	1	1	Nenhuma;	0	0	1	Hospital Universitário da Universidade Federal do Maranhão	1	1	MA	0	2	Enfermagem	999	999	1	0	1	0	1	1	0	1	2	0	0	1	1	1	2	1	0	1	2	1	0	4	7	6	0	0	0	1	1	3	3	3	1
994	27	1	1	Nenhuma;	0	0	1	Complexo do Hospital de Clínicas da Universidade Federal do Paraná	1	1	PR	1	1	Medicina	Otorrinolaringologia	3	0	2	0	0	3	0	0	0	0	1	0	0	1	0	0	2	1	0	0	1	0	8	3	0	0	0	0	1	0	3	2	3	0
995	27	0	1	Nenhuma;	0	0	1	Complexo do Hospital de Clínicas da Universidade Federal do Paraná	1	1	PR	1	1	Medicina	Otorrinolaringologia	3	0	0	0	0	2	2	0	2	1	0	1	1	0	2	0	0	0	0	0	0	1	3	1	8	0	0	0	1	0	0	1	0	0
996	28	1	1	Doença pulmonar crônica;	1	1	0	Hospital da Região Leste (HRPa / SES-DF)	1	0	DF	1	1	Medicina	Pediatria	5	1	0	1	0	3	2	0	0	1	1	2	3	3	2	3	3	3	3	2	3	3	17	9	13	2	1	0	1	2	2	2	2	2
997	27	1	2	Nenhuma;	0	0	1	Hospital Universitário da Universidade Federal de Sergipe	1	1	SE	0	3	Farmácia	999	999	2	0	0	1	3	2	0	1	1	3	1	2	2	1	1	2	0	2	1	1	0	10	5	11	1	0	0	2	2	3	3	3	1
998	32	1	3	Nenhuma;	0	0	1	Hospital de Clínicas da Universidade Federal de Uberlândia	1	1	MG	1	1	Medicina	Psiquiatria	2	1	0	0	1	2	0	0	1	0	0	1	2	1	1	0	0	0	2	0	0	0	3	1	8	0	0	0	0	0	0	2	0	0
1000	27	1	1	Doença pulmonar crônica;	1	1	1	Hospital Escola da Universidade Federal de Pelotas	1	1	RS	0	8	Odontologia	999	999	1	0	1	1	2	1	0	3	1	0	3	2	2	2	1	2	0	1	0	0	0	7	3	13	0	0	0	3	2	1	3	3	0
1001	31	0	1	Nenhuma;	0	0	1	Hospital Universitário Lauro Wanderley da Universidade Federal da Paraíba	1	1	PB	1	1	Medicina	Anestesiologia	1	1	0	1	0	1	0	0	1	0	0	1	1	1	0	0	0	0	2	0	0	0	3	0	6	0	0	0	0	1	0	1	0	0
1002	24	0	1	Nenhuma;	0	0	1	Hospital de Clínicas da Universidade Federal do Triângulo Mineiro	1	1	MG	0	2	Enfermagem	999	999	1	1	0	1	1	1	0	1	1	1	1	1	1	2	1	0	0	2	1	0	1	4	5	9	0	0	0	1	1	1	2	2	2
1003	29	1	2	Nenhuma;	0	0	1	Hospital Universitário Júlio Müller da Universidade Federal do Mato Grosso	1	1	MT	0	4	Nutrição	999	999	1	1	1	1	2	1	1	1	1	1	1	2	1	1	0	2	1	1	2	1	0	8	7	8	0	0	0	1	0	0	1	1	0
1004		0	2	Obesidade;	1	1	1	Hospital Universitário Getúlio Vargas da Universidade Federal do Amazonas	1	1	AM	1	1	Medicina	Patologia	6	1	1	1	1	1	1	0	0	0	0	1	1	1	0	1	0	0	1	1	0	0	3	4	5	0	0	0	1	1	0	1	2	0
1005	31	1	2	Nenhuma;	0	0	1	Hospital Universitário da Universidade Federal do Piauí	1	1	PI	1	1	Medicina	Patologia	6	1	0	1	0	2	2	0	1	0	0	2	2	2	1	0	1	1	1	1	1	0	7	2	10	0	0	0	3	2	3	3	3	2
1006	43	1	4	Nenhuma;	0	0	1	Hospital Universitário Júlio Müller da Universidade Federal do Mato Grosso	1	1	MT	0	3	Farmácia	999	999	1	1	2	0	2	1	0	0	1	1	1	1	2	0	0	1	0	2	1	0	0	8	3	6	0	0	0	1	0	2	0	2	0
1007	27	1	2	doença celíaca em investigação;	1	0	1	Hospital Universitário da Universidade Federal de Juiz de Fora	1	1	MG	0	2	Enfermagem	999	999	1	1	0	0	3	2	0	1	1	0	2	2	2	2	0	1	1	2	0	1	1	8	3	12	0	0	0	3	2	1	3	1	3
1008	27	1	2	Nenhuma;	0	0	1	Complexo Hospitalar Universitário da Universidade Federal do Pará	1	1	PA	0	10	Biomedicina	999	999	2	0	0	3	2	3	0	3	1	3	3	3	3	3	3	3	3	3	2	3	3	17	12	20	2	2	2	2	2	3	3	2	3
1009	28	1	2	Nenhuma;	0	0	1	Hospital Universitário Professor Edgard Santos da Universidade Federal da Bahia	1	1	BA	0	5	Psicologia	999	999	1	1	1	2	1	1	1	1	2	1	1	1	0	0	0	0	0	0	0	0	0	3	6	5	0	0	0	0	0	0	0	0	0
1010	25	1	1	Etilismo;	1	0	1	Hospital Universitário da Universidade Federal do Maranhão	1	1	MA	0	3	Farmácia	999	999	1	1	0	0	0	2	0	2	2	2	0	1	1	1	0	1	1	2	0	3	2	7	6	9	0	0	0	3	3	3	3	3	1
1011	26	1	1	Doença pulmonar crônica;Tabagismo;	1	1	0	Hospital São Sebastião	1	0	MG	1	1	Medicina	Ginecologia e Obstetrícia	4	0	0	0	0	1	0	0	1	0	0	1	0	2	0	0	0	0	0	0	0	0	3	0	2	0	0	0	0	0	3	1	1	0
1012	25	1	3	Nenhuma;	0	0	0	UBS/ Atenção Primária - SES/SE	1	0	SE	0	2	Enfermagem	999	999	3	2	1	1	3	3	1	3	3	1	2	3	2	1	3	3	3	3	1	3	1	14	14	18	2	2	1	3	2	3	3	3	1
1013		1	1	Nenhuma;	0	0	1	Hospital Universitário Ana Bezerra da Universidade Federal do Rio Grande do Norte	1	1	RN	0	2	Enfermagem	999	999	2	1	2	2	2	1	0	1	0	0	2	1	1	0	0	1	2	2	2	2	0	8	7	9	0	0	0	2	3	0	3	3	3
1014	36	1	3	Nenhuma;	0	0	0	UBS/ Atenção Primária SES-RS	1	0	RS	0	2	Saúde da Família	999	999	1	0	0	1	0	0	0	1	0	0	1	1	1	0	0	0	0	1	1	0	0	1	2	5	0	0	0	0	0	1	0	2	0
1015	20	1	2	Doença pulmonar crônica;	1	1	1	Hospital Universitário Lauro Wanderley da Universidade Federal da Paraíba	1	1	PB	0	2	Enfermagem	999	999	0	1	0	1	1	1	0	2	0	0	1	0	1	1	0	1	1	1	2	1	1	5	5	6	0	0	0	2	1	1	3	3	1
1017	22	0	1	Nenhuma;	0	0	1	Complexo do Hospital de Clínicas da Universidade Federal do Paraná	1	1	PR	0	6	Fisioterapia	999	999	0	1	0	0	0	0	0	1	0	0	1	0	0	0	0	0	0	0	0	0	0	0	1	2	0	0	0	0	0	1	1	0	0
1018	37	1	2	Nenhuma;	0	0	1	Hospital Universitário da Universidade de Brasília	1	1	DF	1	1	Medicina	Pediatria	5	1	0	0	0	1	1	0	1	0	0	1	1	0	1	0	0	0	1	0	0	0	1	0	7	0	0	0	0	0	1	1	0	0
1019	30	1	1	Nenhuma;	0	0	1	Hospital das Clínicas da Universidade Federal de Goiás	1	1	GO	1	1	Medicina	Dermatologia	2	1	0	0	0	0	2	0	1	0	0	0	1	0	1	0	0	0	2	0	0	0	0	0	8	0	0	0	0	0	0	0	0	1
1020		1	2	Nenhuma;	0	0	1	Hospital Universitário Getúlio Vargas da Universidade Federal do Amazonas	1	1	AM	1	1	Medicina	Patologia	6	2	0	1	1	2	2	2	2	3	2	3	3	3	3	3	2	3	3	2	3	3	16	14	18	2	2	1	3	2	3	3	3	3
1021	26	1	1	Nenhuma;	0	0	1	Hospital Universitário Júlio Müller da Universidade Federal do Mato Grosso	1	1	MT	0	5	Psicologia	999	999	1	1	1	0	1	2	0	2	0	1	1	1	2	0	1	1	0	3	0	1	0	6	3	10	0	0	0	2	1	2	2	1	2
1022		1	1	Nenhuma;	0	0	1	Hospital Universitário Professor Alberto Antunes da Universidade Federal de Alagoas	1	1	AL	0	4	Nutrição	999	999	1	0	1	1	1	2	0	1	0	2	1	3	2	1	0	2	0	2	0	1	2	10	2	11	1	0	0	0	1	0	0	0	0
1023	29	0	2	Nenhuma;	0	0	1	Hospital Universitário Professor Edgard Santos da Universidade Federal da Bahia	1	1	BA	1	1	Medicina	Ortopedia e Traumatologia	3	2	0	0	2	2	2	0	2	2	0	3	3	3	2	2	0	1	2	3	3	0	6	12	16	0	2	1	3	3	3	3	3	3
1024	23	0	1	Nenhuma;	0	0	1	Hospital das Clínicas da Universidade Federal de Pernambuco	1	1	PE	0	3	Farmácia	999	999	2	1	2	2	2	3	1	2	3	3	3	3	2	3	3	2	1	3	1	3	1	13	14	19	1	2	2	1	1	1	1	0	1
1025	28	1	1	Nenhuma;	0	0	1	Hospital Universitário Onofre Lopes da Universidade Federal do Rio Grande do Norte	1	1	RN	1	1	Medicina	Pediatria	5	1	0	1	0	2	1	1	2	0	1	2	2	1	0	0	2	1	1	1	0	0	8	2	9	0	0	0	1	2	1	2	0	3
1026	28	1	1	Nenhuma;	0	0	1	Hospital Universitário da Universidade Federal do Maranhão	1	1	MA	1	1	Medicina	Ginecologia e Obstetrícia	4	1	1	2	1	2	2	0	1	1	0	2	2	1	1	0	0	0	1	0	1	0	5	4	10	0	0	0	1	0	0	1	3	0
1027	22	1	1	Nenhuma;	0	0	1	Hospital de Clínicas da Universidade Federal do Triângulo Mineiro	1	1	MG	0	5	Psicologia	999	999	1	0	2	1	3	3	1	2	2	1	1	2	3	1	1	2	0	3	1	0	0	11	6	13	1	0	0	1	1	3	3	1	0
1028	24	1	1	Nenhuma;	0	0	1	Hospital Universitário Cassiano Antonio de Moraes da Universidade Federal do Espírito Santo	1	1	ES	1	1	Medicina	Dermatologia	2	2	3	0	1	3	2	0	3	2	0	2	3	1	3	2	2	0	1	2	1	0	6	11	16	0	2	1	3	2	3	3	3	3
1029		1	2	Tireoidite de hashimoto;	1	0	1	Complexo Hospitalar da Universidade Federal do Ceará (Maternidade Escola Assis Chateaubriand)	1	1	CE	1	1	Medicina	Ginecologia e Obstetrícia	4	2	1	1	2	3	3	2	3	2	2	2	2	2	2	2	2	3	3	2	2	2	15	13	17	2	2	1	1	1	2	2	2	3
1030	37	1	2	Doença pulmonar crônica;	1	1	1	Complexo Hospitalar da Universidade Federal do Ceará	1	1	CE	1	1	Medicina	Pneumologia	2	0	0	0	0	0	1	0	0	0	0	0	1	0	1	0	0	0	0	0	0	0	0	0	3	0	0	0	1	0	0	1	0	0
1031	24	1	2	Nenhuma;	0	0	1	Hospital Universitário Cassiano Antonio de Moraes da Universidade Federal do Espírito Santo	1	1	ES	1	1	Medicina	Clínica Médica	1	1	0	2	0	2	0	0	1	0	2	1	2	2	1	0	2	3	1	0	1	1	14	1	7	2	0	0	2	3	0	3	0	3
1032	26	1	2	Nenhuma;	0	0	1	Hospital Universitário Professor Alberto Antunes da Universidade Federal de Alagoas	1	1	AL	0	5	Psicologia	999	999	1	0	0	2	3	2	0	2	1	0	1	2	3	2	1	2	1	1	1	1	1	10	6	11	1	0	0	3	1	0	3	0	3
1033	33	0	1	Nenhuma;	0	0	1	Hospital Universitário Antonio Pedro da Universidade Federal Fluminense	1	1	RJ	1	1	Medicina	Urologia	3	1	0	0	0	1	1	0	1	0	0	1	0	0	0	0	0	0	0	0	0	0	1	0	4	0	0	0	1	0	0	1	1	0
1034	27	1	2	Nenhuma;	0	0	1	Hospital Universitário Onofre Lopes da Universidade Federal do Rio Grande do Norte	1	1	RN	1	1	Medicina	Cirurgia Geral	3	1	1	0	1	0	0	2	1	1	0	1	1	1	0	0	1	1	2	1	1	0	3	7	6	0	0	0	0	0	1	1	1	1
1035	28	0	1	Doença pulmonar crônica;	1	1	1	Hospital das Clínicas da Universidade Federal de Minas Gerais	1	1	MG	1	1	Medicina	Hematologia e Hemoterapia	2	2	2	3	1	1	2	1	2	2	2	2	2	2	2	1	2	2	2	1	1	0	12	9	14	1	1	0	3	2	1	3	3	1
1036	25	1	3	Nenhuma;	0	0	1	Hospital Universitário Ana Bezerra da Universidade Federal do Rio Grande do Norte	1	1	RN	0	999	Multiprofissional	999	999	1	0	2	0	1	0	0	1	1	1	2	2	2	0	2	0	1	2	0	2	3	10	5	8	1	0	0	2	2	0	1	1	2
1037	24	1	1	Nenhuma;	0	0	1	Hospital Universitário Antonio Pedro da Universidade Federal Fluminense	1	1	RJ	1	1	Medicina	Pediatria	5	2	1	2	1	1	2	1	1	2	1	2	2	1	1	1	1	0	1	1	1	0	6	8	11	0	1	0	1	1	1	1	1	0
1038	29	0	2	Nenhuma;	0	0	1	Hospital Universitário Onofre Lopes da Universidade Federal do Rio Grande do Norte	1	1	RN	1	1	Medicina	Pediatria	5	1	1	0	0	1	1	0	1	0	0	1	1	1	1	0	0	0	1	0	0	0	2	1	7	0	0	0	1	0	1	1	0	1
1039	25	1	2	Nenhuma;	0	0	1	Complexo Hospitalar Universitário da Universidade Federal do Pará	1	1	PA	0	10	Biomedicina	999	999	1	3	0	1	1	0	0	0	1	0	1	0	1	1	0	0	0	1	1	0	0	2	6	4	0	0	0	1	1	2	1	3	1
1040	33	1	2	Nenhuma;	0	0	1	Hospital Universitário da Universidade Federal do Maranhão	1	1	MA	0	6	Fisioterapia	999	999	1	0	1	0	1	0	0	0	0	0	0	0	1	1	0	0	1	1	0	1	0	4	1	3	0	0	0	0	0	0	1	1	0
1041	33	1	1	Nenhuma;	0	0	1	Hospital Universitário Júlio Müller da Universidade Federal do Mato Grosso	1	1	MT	1	1	Medicina	Pediatria	5	1	1	1	1	2	2	2	2	1	1	1	2	2	2	2	1	0	2	2	1	1	8	10	12	0	2	0	1	1	1	2	1	1
1042		1	1	Nenhuma;	0	0	0	Hospital de Clínicas Veterinárias	1	1	RS	0	10	Medicina Veterinária	999	999	1	2	0	0	2	2	0	0	0	0	1	1	1	1	0	1	0	0	0	0	0	4	2	6	0	0	0	2	1	3	2	1	0
1043	22	1	1	Nenhuma;	0	0	1	Hospital Universitário de Santa Maria da Universidade Federal de Santa Maria	1	1	RS	0	9	Terapia ocupacional	999	999	1	1	1	0	2	1	0	2	0	1	0	2	1	0	0	1	1	3	0	1	1	8	2	9	0	0	0	3	3	2	3	2	2
1044	39	1	2	Nenhuma;	0	0	1	Hospital Universitário da Universidade de Brasília	1	1	DF	0	999	Hematologia	999	999	2	3	0	1	2	2	2	2	1	2	1	2	2	2	1	1	1	2	2	2	1	9	12	13	0	2	0	3	2	2	3	3	2
1045	29	0	1	Nenhuma;	0	0	0	Hospital João XXIII	1	0	MG	1	1	Medicina	Neurocirurgia	3	2	1	1	1	1	2	0	3	1	2	3	3	2	2	0	1	1	1	2	1	1	9	6	16	0	0	1	2	2	3	3	2	2
1046	27	1	1	Nenhuma;	0	0	1	Hospital Universitário da Universidade de Brasília	1	1	DF	1	1	Medicina	Dermatologia	2	0	0	0	0	1	1	0	1	0	0	0	1	0	1	0	0	0	0	0	0	0	1	0	4	0	0	0	1	0	1	0	1	0
1047	24	1	2	Nenhuma;	0	0	1	Hospital Universitário de Lagarto	1	1	SE	0	3	Farmácia	999	999	1	0	1	1	1	0	0	0	0	1	2	1	3	2	1	3	2	2	0	1	1	12	3	8	1	0	0	1	1	3	2	0	2
1048	27	1	1	Nenhuma;	0	0	1	Hospital das Clínicas da Universidade Federal de Goiás	1	1	GO	1	1	Medicina	Radiologia e Diagnóstico por Imagem	6	2	0	2	1	2	0	0	0	2	3	1	2	2	0	1	2	3	1	0	2	0	14	6	6	2	0	0	3	2	2	3	0	3
1049	30	1	1	Nenhuma;	0	0	1	Hospital Universitário Júlio Müller da Universidade Federal do Mato Grosso	1	1	MT	1	1	Medicina	Geriatria	2	0	0	0	0	0	0	0	0	0	0	1	1	0	0	0	0	0	0	0	0	0	0	0	2	0	0	0	1	0	0	0	1	0
1050	27	1	1	Nenhuma;	0	0	1	Hospital Escola da Universidade Federal de Pelotas	1	1	RS	0	2	Enfermagem	999	999	0	0	1	0	2	0	0	1	2	1	1	3	1	0	0	2	0	0	2	0	1	8	4	5	0	0	0	1	1	1	2	1	1
1051	25	1	1	Nenhuma;	0	0	1	Hospital Universitário da Universidade de Brasília	1	1	DF	0	8	Odontologia	999	999	1	0	1	0	1	0	0	0	0	0	1	1	1	0	0	0	0	1	0	1	0	3	1	4	0	0	0	1	1	1	1	1	0
1052	27	1	4	Nenhuma;	0	0	1	Hospital das Clínicas da Universidade Federal de Pernambuco	1	1	PE	0	3	Farmácia	999	999	1	0	0	0	1	1	0	0	0	0	1	1	1	1	1	0	0	1	0	0	0	2	1	6	0	0	0	1	1	1	1	0	1
1053	34	1	2	Nenhuma;	0	0	0	Hospital da Região Leste	1	0	DF	1	1	Medicina	Clínica Médica	1	1	2	0	1	1	1	0	1	1	0	1	0	1	1	0	0	0	1	0	0	0	2	4	6	0	0	0	1	1	2	2	2	1
1054	29	0	1	Nenhuma;	0	0	0	Hospital da Região Leste	1	0	DF	1	1	Medicina	Pediatria	5	1	0	0	1	3	1	0	1	0	0	0	1	1	0	0	1	0	0	0	0	0	5	1	4	0	0	0	2	1	3	2	2	0
1055	29	1	1	Nenhuma;	0	0	1	Hospital Universitário Onofre Lopes da Universidade Federal do Rio Grande do Norte	1	1	RN	1	1	Medicina	Medicina de familia e comunidade	1	1	1	0	2	2	1	1	2	1	0	1	2	2	1	0	0	0	2	2	1	0	4	8	10	0	1	0	1	2	3	2	2	1
1056	25	0	1	Nenhuma;	0	0	1	Complexo Hospitalar da Universidade Federal do Ceará	1	1	CE	0	6	Fisioterapia	999	999	3	2	3	2	3	3	3	3	3	3	3	3	3	3	3	3	3	3	3	3	3	21	19	21	3	3	2	2	3	2	3	2	3
1058	31	0	1	Cardiopatia crônica;	1	1	0	Hospital Regional de Santa Maria	1	0	DF	1	1	Medicina	Cirurgia Geral	3	0	0	0	0	0	0	0	0	0	0	0	0	0	0	0	0	0	1	1	0	0	0	1	1	0	0	0	0	0	2	2	1	0
1059	25	1	2	Nenhuma;	0	0	1	Hospital Universitário da Universidade Federal do Maranhão	1	1	MA	0	2	Enfermagem	999	999	1	0	0	0	1	1	1	1	1	0	2	2	1	1	1	0	1	2	0	0	0	3	3	10	0	0	0	1	2	1	3	2	2
1060	34	1	2	Nenhuma;	0	0	1	Hospital Universitário da Universidade Federal do Piauí	1	1	PI	1	1	Medicina	Geriatria	2	2	0	1	0	1	1	0	2	2	0	1	2	1	2	0	1	0	2	2	0	0	4	4	12	0	0	0	2	1	1	3	0	0
1061	31	1	2	Gestação;	1	1	1	Hospital Universitário da Universidade Federal do Maranhão	1	1	MA	1	1	Medicina	Cirurgia Geral	3	2	1	0	1	3	1	0	2	1	3	2	2	3	1	0	2	2	2	0	0	0	13	3	12	1	0	0	1	1	2	2	2	1
1062	31	1	2	Nenhuma;	0	0	1	Hospital Universitário Onofre Lopes da Universidade Federal do Rio Grande do Norte	1	1	RN	1	1	Medicina	Radiologia e Diagnóstico por Imagem	6	1	0	1	0	2	1	0	1	0	1	0	2	2	1	0	1	0	2	0	0	0	7	0	8	0	0	0	2	1	2	2	0	1
1063		1	1	Nenhuma;	0	0	1	Hospital Universitário Lauro Wanderley da Universidade Federal da Paraíba	1	1	PB	1	1	Medicina	Ginecologia e Obstetrícia	4	1	0	1	0	0	1	0	1	0	0	1	2	1	0	0	1	2	0	0	0	0	5	0	6	0	0	0	1	1	0	1	1	1
1064	35	1	1	Nenhuma;	0	0	0	Hospital São Sebastião	1	0	MG	1	1	Medicina	Anestesiologia	1	0	1	1	0	1	2	0	1	0	0	1	1	1	1	0	1	0	1	1	1	0	4	3	7	0	0	0	2	2	2	2	2	1
1065	38	1	1	Nenhuma;	0	0	1	Hospital Universitário Júlio Müller da Universidade Federal do Mato Grosso	1	1	MT	1	1	Medicina	Medicina da família e comunidade	1	1	0	0	0	0	0	0	0	0	0	0	1	0	0	0	0	0	1	0	0	0	0	0	3	0	0	0	1	1	0	1	0	0
1066	34	1	2	distrofia muscular steinert;	1	1	1	Hospital de Doenças Tropicais da Universidade Federal do Tocantins	1	1	TO	1	1	Medicina	Infectologia	2	1	0	2	0	1	2	0	2	0	2	1	2	3	2	1	0	2	2	0	0	1	11	1	12	1	0	0	1	1	2	3	3	2
1067	28	1	1	Nenhuma;	0	0	1	Hospital Universitário de Santa Maria da Universidade Federal de Santa Maria	1	1	RS	1	1	Medicina	Pediatria	5	0	0	0	0	1	0	0	0	0	0	0	0	0	0	0	0	0	0	0	0	0	1	0	0	0	0	0	1	0	1	0	1	0
1068	29	1	1	Nenhuma;	0	0	1	Hospital Universitário da Universidade Federal de Sergipe	1	1	SE	1	1	Medicina	Pediatria	5	2	3	1	2	1	2	1	2	3	1	2	3	2	1	2	1	2	2	2	2	0	8	15	14	0	3	0	1	1	2	2	2	1
1069	28	1	1	Nenhuma;	0	0	0	Instituto Hospital de Base de Brasília	1	0	DF	1	1	Medicina	Gastroenterologia	2	2	1	1	0	2	2	0	0	1	1	1	1	2	0	0	2	0	1	0	2	1	9	4	7	0	0	0	1	1	2	2	2	2
1070	35	0	2	Obesidade;	1	1	1	Hospital Universitário Lauro Wanderley da Universidade Federal da Paraíba	1	1	PB	1	1	Medicina	Pediatria	5	0	0	1	0	0	0	0	0	0	0	0	0	1	0	0	1	1	0	0	0	0	4	0	0	0	0	0	1	1	1	2	3	0
1071	28	1	1	Nenhuma;	0	0	0	Instituto Hospital de Base de Brasília	1	0	DF	1	1	Medicina	Gastroenterologia	2	1	1	0	0	1	1	0	2	0	0	3	2	1	3	0	1	0	2	0	0	0	3	1	14	0	0	0	0	1	2	3	3	1
1072		1	1	Nenhuma;	0	0	1	Hospital Universitário da Universidade Federal de Sergipe	1	1	SE	1	1	Medicina	Clínica Médica	1	1	1	0	1	1	0	1	0	0	0	0	1	1	0	0	1	0	0	0	1	0	3	4	2	0	0	0	0	0	3	1	1	0
1073	36	1	1	Nenhuma;	0	0	1	Hospital Universitário da Universidade de Brasília	1	1	DF	1	1	Medicina	Infectologia	2	1	0	0	0	1	1	0	0	0	0	0	0	1	0	0	0	0	0	0	0	0	2	0	2	0	0	0	0	0	0	0	0	1
1074	26	1	2	Nenhuma;	0	0	1	Hospital Universitário da Universidade Federal da Grande Dourados	1	1	MS	0	2	Enfermagem	999	999	1	0	2	1	2	2	0	2	2	1	2	2	3	0	0	3	3	2	1	2	1	15	6	11	2	0	0	2	2	3	3	3	1
1075	24	1	1	Nenhuma;	0	0	0	Posto de Saúde Lineu Jucá	1	1	CE	1	1	Medicina	Medicina de Família e Comunidade	1	2	0	1	1	2	2	1	1	1	2	1	1	1	2	1	2	1	2	1	2	1	10	7	11	1	0	0	2	1	1	2	2	1
1076	26	1	1	obesidade;	1	1	1	Hospital Universitário Professor Alberto Antunes da Universidade Federal de Alagoas	1	1	AL	1	1	Medicina	Medicina de família e comunidade	1	1	3	1	0	3	2	0	0	0	2	0	1	3	1	1	3	1	2	0	0	1	14	4	7	2	0	0	3	3	3	3	3	2
1077	24	1	1	Doença pulmonar crônica;	1	1	1	Hospital Universitário da Universidade Federal de Juiz de Fora	1	1	MG	0	2	Enfermagem	999	999	1	0	1	0	1	1	0	1	1	0	2	2	1	1	1	0	0	1	0	1	0	3	3	9	0	0	0	1	1	2	1	1	0
1078		1	2	Não sei ;	0	0	1	Hospital Universitário Lauro Wanderley da Universidade Federal da Paraíba	1	1	PB	0	9	Terapia ocupacional	999	999	2	1	3	2	3	3	3	3	1	2	3	3	3	2	2	3	3	3	3	3	3	20	15	19	2	3	2	3	3	3	3	2	1
1079	29	1	1	Nenhuma;	0	0	1	Hospital Universitário da Universidade Federal de Santa Catarina	1	1	SC	1	1	Medicina	Endocrinologia e Metabologia	2	1	0	0	2	0	0	0	2	0	0	3	2	0	0	0	0	0	0	1	0	0	0	3	8	0	0	0	0	0	1	1	2	0
1080	25	1	2	Nenhuma;	0	0	1	Hospital Universitário da Universidade Federal de Sergipe	1	1	SE	0	5	Psicologia	999	999	1	0	0	0	1	1	0	0	0	0	2	1	0	1	0	0	0	1	0	0	0	1	0	7	0	0	0	0	0	1	1	2	0
1081	24	1	3	Nenhuma;	0	0	1	Hospital Universitário da Universidade de Brasília	1	1	DF	0	6	Fisioterapia	999	999	1	0	0	0	2	1	0	1	1	0	1	2	1	1	0	0	0	3	0	0	0	3	1	10	0	0	0	1	1	0	3	1	0
1082	22	1	1	Nenhuma;	0	0	1	Hospital Universitário Gaffrée e Guinle da Universidade Federal do Estado do Rio de Janeiro	1	1	RJ	0	6	Fisioterapia	999	999	2	2	1	0	1	2	2	2	1	2	2	3	2	1	0	1	2	3	0	1	3	12	6	15	1	0	1	2	2	3	3	2	2
1083	28	1	1	Nenhuma;	0	0	1	Hospital das Clínicas da Universidade Federal de Minas Gerais	1	1	MG	1	1	Medicina	Endocrinologia pediátrica	5	1	0	1	0	2	2	0	1	1	0	0	2	2	1	1	1	0	2	0	0	0	6	2	9	0	0	0	1	1	2	2	2	1
1084	23	1	2	Nenhuma;	0	0	1	Hospital Universitário Júlio Müller da Universidade Federal do Mato Grosso	1	1	MT	0	2	Enfermagem	999	999	1	0	1	1	2	1	1	1	1	1	1	1	2	1	0	1	0	3	3	1	2	9	7	9	0	0	0	3	3	2	1	2	3
1085	27	1	1	Nenhuma;	0	0	1	Hospital Universitário Onofre Lopes da Universidade Federal do Rio Grande do Norte	1	1	RN	0	2	Enfermagem	999	999	1	0	1	0	2	1	0	1	1	1	1	2	2	1	1	1	1	2	1	1	0	8	4	9	0	0	0	1	1	1	2	2	0
1086	25	0	2	Nenhuma;	0	0	1	Hospital Universitário da Universidade Federal do Maranhão	1	1	MA	0	5	Psicologia	999	999	0	0	0	0	0	0	0	0	0	0	0	0	0	0	0	0	0	0	0	0	0	0	0	0	0	0	0	0	0	0	2	0	0
1087	26	0	2	Nenhuma;	0	0	1	Hospital das Clínicas da Universidade Federal de Minas Gerais	1	1	MG	1	1	Medicina	Pediatria	5	2	0	0	1	1	2	1	1	0	3	1	2	2	1	0	2	1	3	1	0	3	12	3	12	1	0	0	2	2	1	2	0	2
1088	25	1	2	Nenhuma;	0	0	1	Hospital das Clínicas da Universidade Federal de Pernambuco	1	1	PE	0	4	Nutrição	999	999	3	3	2	3	3	3	3	3	3	2	3	3	3	2	3	3	3	3	3	3	3	19	21	20	2	4	2	3	2	3	3	3	3
1089	28	1	3	Nenhuma;	0	0	1	Hospital Universitário Lauro Wanderley da Universidade Federal da Paraíba	1	1	PB	0	10	Fonoaudiologia	999	999	1	3	0	0	2	2	0	0	0	1	2	2	0	2	2	1	0	2	0	0	0	4	5	11	0	0	0	1	1	2	2	3	2
1090	24	1	2	Doença pulmonar crônica;	1	1	1	Hospital das Clínicas da Universidade Federal de Goiás	1	1	GO	0	5	Psicologia	999	999	0	0	0	0	1	0	0	0	0	0	0	0	0	0	0	0	0	1	0	0	0	1	0	1	0	0	0	1	0	0	1	0	0
1091	33	1	2	Nenhuma;	0	0	1	Hospital Universitário Professor Edgard Santos da Universidade Federal da Bahia	1	1	BA	0	3	Farmácia	999	999	2	0	1	1	3	2	1	2	1	1	1	2	3	2	2	1	3	1	0	3	1	13	8	12	1	1	0	3	3	2	3	2	3
1092		1	1	Nenhuma;	0	0	1	Hospital Universitário da Universidade Federal do Maranhão	1	1	MA	1	1	Medicina	Clínica Médica	1	1	0	0	0	0	0	0	0	0	0	0	1	0	0	0	0	0	0	0	0	0	0	0	2	0	0	0	1	0	0	1	0	0
1093	30	1	4	Nenhuma;	0	0	1	Hospital das Clínicas da Universidade Federal de Goiás	1	1	GO	1	1	Medicina	Pediatria	5	2	1	2	1	2	1	1	1	1	1	2	2	2	1	1	2	2	2	1	1	1	12	7	11	1	0	0	2	2	2	2	2	2
1094	29	1	1	Tabagismo;	1	1	1	Hospital Universitário Ana Bezerra da Universidade Federal do Rio Grande do Norte	1	1	RN	0	7	Serviço Social	999	999	2	1	1	1	2	2	1	2	2	1	2	2	2	2	1	1	1	2	1	1	1	9	8	14	0	1	0	1	1	1	2	2	2
1095	21	1	1	Nenhuma;	0	0	1	Hospital Universitário da Universidade Federal de Santa Catarina	1	1	SC	0	10	Fonoaudiologia	999	999	1	1	0	1	1	1	1	2	1	0	2	2	0	1	0	0	1	1	2	1	0	2	7	10	0	0	0	2	1	2	2	1	0
1096	26	0	2	Nenhuma;	0	0	1	Hospital Universitário Onofre Lopes da Universidade Federal do Rio Grande do Norte	1	1	RN	0	2	Enfermagem	999	999	0	1	1	0	1	3	3	3	2	1	3	2	2	2	1	1	0	2	3	2	1	7	12	15	0	2	1	1	2	2	3	2	2
1097	25	1	1	Asma;	1	1	1	Complexo Hospitalar da Universidade Federal do Ceará (Maternidade Escola Assis Chateaubriand)	1	1	CE	0	5	Psicologia	999	999	3	0	1	2	2	2	2	1	0	1	1	2	2	1	2	2	1	3	2	2	1	10	10	13	1	2	0	1	1	1	1	1	0
1098	30	1	1	Nenhuma;	0	0	1	Complexo Hospitalar da Universidade Federal do Ceará (Maternidade Escola Assis Chateaubriand)	1	1	CE	1	1	Medicina	Ginecologia e Obstetrícia	4	0	0	0	0	0	0	0	0	1	0	0	0	0	0	0	0	1	1	0	0	0	1	1	1	0	0	0	0	0	0	2	1	0
1099	26	0	2	Nenhuma;	0	0	1	Hospital Universitário da Universidade Federal do Maranhão	1	1	MA	0	3	Farmácia	999	999	1	0	3	0	0	3	0	0	3	2	0	1	3	2	2	1	3	3	0	2	3	15	7	10	2	0	0	2	3	3	2	2	3
1100	32	0	1	Nenhuma;	0	0	1	Hospital Universitário de Santa Maria da Universidade Federal de Santa Maria	1	1	RS	1	1	Medicina	Clínica Médica	1	2	1	1	1	1	1	0	1	0	1	1	1	1	1	0	1	0	1	1	1	0	5	4	8	0	0	0	0	1	1	1	1	1
1101	33	1	1	Obesidade;	1	1	1	Hospital Universitário de Santa Maria da Universidade Federal de Santa Maria	1	1	RS	1	1	Medicina	Medicina de Emergência	1	0	0	1	0	2	1	0	0	0	1	0	1	2	1	0	1	1	2	1	1	1	9	2	5	0	0	0	3	2	2	2	2	2
1102	26	0	1	Nenhuma;	0	0	1	Hospital Universitário da Universidade de Brasília	1	1	DF	1	1	Medicina	Oftalmologia	3	0	2	0	1	0	1	0	0	0	0	1	0	1	1	0	0	0	0	0	0	0	1	3	3	0	0	0	1	1	0	1	0	2
1103		1	1	Gestação;	1	1	1	Hospital Universitário de Santa Maria da Universidade Federal de Santa Maria	1	1	RS	0	5	Psicologia	999	999	1	0	0	0	0	0	0	0	0	0	1	1	0	0	0	0	0	0	0	0	0	0	0	3	0	0	0	0	0	0	1	2	0
1104	26	1	1	Nenhuma;	0	0	0	Hospital São Sebastião	1	1	MG	1	1	Medicina	Pediatria	5	1	0	1	0	0	0	0	1	0	0	0	1	1	1	0	1	0	0	0	0	0	3	0	4	0	0	0	0	0	1	1	1	0
1105	25	1	2	Nenhuma;	0	0	1	Complexo Hospitalar Universitário da Universidade Federal do Pará	1	1	PA	0	10	Biomedicina	999	999	1	0	1	0	2	1	0	0	2	1	1	1	1	1	0	1	0	1	0	0	0	6	2	6	0	0	0	1	1	1	2	2	1
1106	25	1	1	Nenhuma;	0	0	1	Hospital das Clínicas da Universidade Federal de Goiás	1	1	GO	1	1	Medicina	Pediatria	5	1	2	0	0	2	2	0	1	1	0	0	2	2	0	2	0	0	3	0	1	0	4	6	9	0	0	0	2	2	2	2	2	1
1107	27	1	2	sobrepeso;	1	1	1	Hospital Universitário Dr. Miguel Riet Corrêa Júnior da Universidade Federal do Rio Grande	1	1	RS	1	1	Medicina	Pediatria	5	1	0	1	0	0	3	0	2	1	0	2	2	1	3	0	1	0	3	2	1	0	3	4	16	0	0	1	1	1	2	2	3	1
1108	28	1	2	Nenhuma;	0	0	1	Hospital Universitário da Universidade Federal de Juiz de Fora	1	1	MG	1	1	Medicina	Clínica Médica	1	2	0	2	2	2	1	0	2	1	2	2	3	3	2	0	2	2	2	0	2	1	14	5	14	2	0	0	3	3	3	3	2	2
1109	30	1	1	Nenhuma;	0	0	1	Hospital Universitário da Universidade Federal de Juiz de Fora	1	1	MG	1	1	Medicina	Pediatria	5	1	0	0	0	2	1	0	1	0	0	3	2	1	0	0	0	0	3	0	0	0	3	0	11	0	0	0	1	0	2	1	3	1
1110	29	1	1	Nenhuma;	0	0	1	Hospital Universitário de Santa Maria da Universidade Federal de Santa Maria	1	1	RS	1	1	Medicina	Hematologia e Hemoterapia	2	3	3	0	2	3	3	3	3	3	3	3	3	3	3	2	2	2	2	3	3	2	15	19	20	2	3	2	1	2	3	3	3	3
1111	31	1	2	Nenhuma;	0	0	1	Hospital Universitário da Universidade Federal de Sergipe	1	1	SE	1	1	Medicina	Cirurgia Geral	3	0	1	1	0	2	1	1	1	0	1	2	1	2	1	1	2	0	0	0	0	0	8	3	6	0	0	0	1	1	0	1	1	0
1112	37	1	1	Nenhuma;	0	0	1	Maternidade Escola Januário Cicco da Universidade Federal do Rio Grande do Norte	1	1	RN	1	1	Medicina	Neonatologia	5	0	0	0	0	0	0	0	0	0	0	0	0	0	0	0	0	0	0	0	0	0	0	0	0	0	0	0	0	0	0	1	0	0
1113	29	1	2	Asma;	1	1	1	Hospital Universitário da Universidade Federal do Maranhão	1	1	MA	0	9	Terapia ocupacional	999	999	0	0	0	0	1	0	0	0	0	0	0	0	0	1	0	0	0	0	0	0	0	1	0	1	0	0	0	0	0	1	1	0	0
1114	26	1	1	Nenhuma;	0	0	1	Hospital Universitário Onofre Lopes da Universidade Federal do Rio Grande do Norte	1	1	RN	0	4	Nutrição	999	999	0	0	2	0	0	1	0	1	0	0	1	1	0	1	0	0	0	1	0	1	0	2	1	6	0	0	0	1	1	1	2	1	0
1115	25	1	2	Nenhuma;	0	0	1	Hospital Universitário da Universidade Federal de Sergipe	1	1	SE	0	5	Psicologia	999	999	1	0	0	1	1	0	0	1	0	0	1	1	0	0	0	0	0	1	0	0	0	1	1	5	0	0	0	0	0	0	1	0	0
1116	33	1	1	Nenhuma;	0	0	1	Hospital Universitário de Santa Maria da Universidade Federal de Santa Maria	1	1	RS	1	1	Medicina	Pediatria	5	1	1	0	0	0	1	0	1	0	0	1	1	0	1	0	1	1	0	0	0	0	2	1	6	0	0	0	0	1	1	1	3	2
1117	23	1	1	Nenhuma;	0	0	1	Hospital Universitário da Universidade Federal do Maranhão	1	1	MA	0	5	Psicologia	999	999	1	1	0	1	1	1	0	0	1	2	1	2	1	1	0	0	1	2	2	0	1	6	5	8	0	0	0	1	1	2	2	1	1
1118		0	2	Nenhuma;	0	0	1	Hospital Universitário da Universidade Federal de Sergipe	1	1	SE	0	2	Enfermagem	999	999	2	2	1	0	0	1	1	1	1	0	2	2	1	0	0	0	0	1	1	1	0	2	6	9	0	0	0	1	1	1	1	1	1
1119	28	1	2	Nenhuma;	0	0	0	Hospital Colônia Dr. João Machado	1	0	RN	1	1	Medicina	Psiquiatria	2	0	0	1	0	0	1	0	1	0	0	1	0	0	0	0	0	0	0	0	0	0	1	0	3	0	0	0	0	0	1	1	1	0
1120	33	0	1	Nenhuma;	0	0	1	Hospital Universitário Onofre Lopes da Universidade Federal do Rio Grande do Norte	1	1	RN	1	1	Medicina	Urologia	3	0	0	0	0	0	0	0	0	0	0	0	0	0	0	0	0	0	0	0	0	0	0	0	0	0	0	0	0	0	0	0	0	0
1121	35	1	1	Nenhuma;	0	0	0	UBS/ Atenção Primária - SES/SP	1	0	SP	0	3	Farmácia	999	999	2	2	0	3	0	0	3	1	2	0	2	3	0	0	3	0	0	3	3	3	0	0	19	11	0	3	0	1	1	2	3	2	0
1122	28	1	1	Nenhuma;	0	0	1	Hospital das Clínicas da Universidade Federal de Pernambuco	1	1	PE	1	1	Medicina	Urologia	3	2	0	0	0	0	2	0	1	0	0	2	2	0	1	0	0	0	2	1	0	0	0	1	12	0	0	0	0	0	2	1	1	1
1123	28	1	3	Nenhuma;	0	0	1	Hospital Universitário da Universidade Federal de Sergipe	1	1	SE	1	1	Medicina	Ginecologia e Obstetrícia	4	0	0	0	0	0	1	0	0	0	0	0	1	0	0	0	0	0	1	0	0	0	0	0	3	0	0	0	0	0	0	1	0	0
1124	32	1	1	Nenhuma;	0	0	1	Hospital Universitário Onofre Lopes da Universidade Federal do Rio Grande do Norte	1	1	RN	1	1	Medicina	Gastroenterologia	2	2	0	0	0	1	1	0	1	1	0	1	1	1	1	0	0	0	1	0	1	0	2	2	8	0	0	0	1	1	1	0	1	0
1125	24	1	1	Nenhuma;	0	0	1	Complexo Hospitalar da Universidade Federal do Ceará	1	1	CE	0	7	Serviço Social	999	999	3	2	2	3	2	1	3	2	3	2	3	3	3	2	1	2	1	3	3	3	3	15	18	17	2	3	1	2	3	3	3	2	1
1126	36	1	2	Nenhuma;	0	0	1	Hospital Universitário da Universidade Federal do Piauí	1	1	PI	0	7	Serviço Social	999	999	1	1	1	1	2	2	1	2	2	2	1	2	3	2	2	3	2	3	2	2	2	15	11	13	2	2	0	3	3	3	3	2	3
1127	29	1	2	obesidade;Nenhuma;	1	1	1	Hospital das Clínicas da Universidade Federal de Minas Gerais	1	1	MG	1	1	Medicina	Cardiologia pediatrica	5	2	2	1	1	1	3	1	2	3	2	2	3	2	2	1	2	3	3	0	1	2	13	9	17	1	1	1	2	2	3	2	2	2
1128	25	1	1	Nenhuma;	0	0	1	Hospital Universitário Antonio Pedro da Universidade Federal Fluminense	1	1	RJ	0	2	Enfermagem	999	999	1	2	0	1	0	0	1	3	0	2	1	2	2	1	0	2	1	2	0	1	0	7	5	10	0	0	0	3	2	3	3	3	2
1129		1	2	Nenhuma;	0	0	1	Hospital Universitário Getúlio Vargas da Universidade Federal do Amazonas	1	1	AM	1	1	Medicina	Ginecologia e Obstetrícia	4	2	0	0	2	3	1	0	3	2	0	0	2	2	2	1	0	0	0	0	0	0	5	5	10	0	0	0	1	1	1	3	1	0
1130	32	1	3	Nenhuma;	0	0	1	Hospital Universitário de Santa Maria da Universidade Federal de Santa Maria	1	1	RS	1	1	Medicina	Cirurgia Vascular	3	0	0	1	0	1	1	0	0	0	0	1	1	1	1	0	0	0	2	0	0	0	3	0	6	0	0	0	1	0	1	3	3	0
1131	24	1	2	Doença pulmonar crônica;	1	1	1	Complexo Hospitalar da Universidade Federal do Ceará	1	1	CE	0	5	Psicologia	999	999	1	0	0	1	1	1	0	2	0	0	1	1	0	1	0	0	0	1	0	1	0	1	2	8	0	0	0	0	1	1	2	1	1
1132	25	0	1	Nenhuma;	0	0	0	Hospital Universitário de Santa Maria	1	1	RS	0	10	Medicina Veterinária	999	999	0	3	1	0	1	0	0	0	0	0	0	1	1	0	0	1	0	2	0	0	1	5	3	3	0	0	0	1	1	0	3	2	1
1133	28	0	1	Nenhuma;	0	0	1	Complexo do Hospital de Clínicas da Universidade Federal do Paraná	1	1	PR	1	1	Medicina	Psiquiatria	2	0	0	0	0	0	0	0	0	0	0	0	0	1	0	0	0	0	0	0	0	0	1	0	0	0	0	0	1	0	2	1	0	0
1134	27	0	1	Nenhuma;	0	0	1	Complexo do Hospital de Clínicas da Universidade Federal do Paraná	1	1	PR	1	1	Medicina	Psiquiatria	2	0	0	1	1	1	1	0	1	0	1	2	2	1	1	0	1	0	0	0	0	0	5	1	7	0	0	0	1	0	0	0	0	1
1135	25	0	1	Nenhuma;	0	0	1	Hospital das Clínicas da Universidade Federal de Pernambuco	1	1	PE	1	1	Medicina	Clínica Médica	1	0	0	0	0	0	0	0	0	0	0	0	0	0	0	0	0	0	0	0	0	0	0	0	0	0	0	0	1	0	1	1	0	0
1136	26	1	1	Nenhuma;	0	0	1	Hospital Universitário da Universidade Federal do Maranhão	1	1	MA	0	2	Enfermagem	999	999	2	1	1	1	1	1	1	1	2	1	2	2	2	1	2	2	1	2	2	2	2	10	11	11	1	2	0	0	1	2	2	2	2
1137	22	1	2	Doença pulmonar crônica;	1	1	1	Complexo Hospitalar Universitário da Universidade Federal do Pará	1	1	PA	0	9	Terapia ocupacional	999	999	2	1	3	2	3	3	1	2	2	2	1	2	3	1	2	1	0	3	1	0	0	12	9	14	1	1	0	2	3	3	3	2	2
1138	32	0	2	Nenhuma;	0	0	1	Hospital de Clínicas da Universidade Federal de Uberlândia	1	1	MG	1	1	Medicina	Patologia	6	0	0	0	0	2	1	0	2	0	2	1	1	2	2	0	1	2	0	0	0	2	11	0	7	1	0	0	2	2	3	3	0	2
1139	25	1	1	Nenhuma;	0	0	1	Hospital Escola da Universidade Federal de Pelotas	1	1	RS	0	10	Medicina Veterinária	999	999	2	2	2	2	3	3	1	1	2	3	2	3	3	3	1	3	3	2	1	2	2	19	11	16	2	2	1	3	3	3	3	3	2
1140	28	1	2	Gestação;	1	1	1	Complexo Hospitalar da Universidade Federal do Ceará (Maternidade Escola Assis Chateaubriand)	1	1	CE	1	1	Medicina	Neonatologia	5	0	1	0	1	1	1	0	0	0	0	0	0	1	0	0	0	0	2	1	0	0	2	3	3	0	0	0	1	0	0	2	0	0
1141	30	0	3	Nenhuma;	0	0	1	Complexo do Hospital de Clínicas da Universidade Federal do Paraná	1	1	PR	0	6	Fisioterapia	999	999	2	0	2	1	0	2	1	3	0	1	3	3	2	2	0	3	0	1	0	0	0	8	2	16	0	0	1	2	1	2	3	2	0
1142	33	1	2	Nenhuma;	0	0	1	Hospital Universitário da Universidade Federal do Maranhão	1	1	MA	0	8	Odontologia	999	999	1	0	0	2	2	1	0	0	0	1	1	2	1	2	0	1	0	2	1	2	1	6	5	9	0	0	0	1	1	2	2	1	1
1143	24	1	1	Nenhuma;	0	0	1	Hospital Universitário da Universidade Federal de Juiz de Fora	1	1	MG	0	4	Nutrição	999	999	1	0	0	0	1	1	0	1	1	0	2	1	1	0	0	0	2	2	0	1	0	4	2	8	0	0	0	0	0	0	1	1	1
1144	25	1	3	Nenhuma;	0	0	1	Hospital Universitário Ana Bezerra da Universidade Federal do Rio Grande do Norte	1	1	RN	0	5	Psicologia	999	999	3	3	0	0	3	3	0	2	1	0	3	3	1	1	1	0	3	3	1	1	1	8	7	18	0	0	1	2	2	1	3	1	3
1145	31	1	3	Nenhuma;	0	0	1	Hospital Universitário da Universidade Federal de Sergipe	1	1	SE	0	3	Farmácia	999	999	1	2	1	2	3	2	2	3	2	2	2	2	2	2	1	2	2	3	0	2	2	14	11	15	2	2	1	2	2	1	3	2	2
1146	33	1	3	Nenhuma;	0	0	1	Hospital Universitário da Universidade Federal do Maranhão	1	1	MA	0	5	Psicologia	999	999	1	1	1	1	1	0	2	3	2	0	3	3	1	3	1	1	1	2	2	3	0	5	12	15	0	2	1	3	2	3	3	3	3
1147	32	0	1	Nenhuma;	0	0	1	Hospital Universitario da Universidade Federal de São Carlos	1	1	SP	1	1	Medicina	Clínica Médica	1	1	0	2	2	1	2	0	2	1	1	1	3	2	2	2	3	2	3	0	1	0	11	6	14	1	0	0	2	2	2	3	3	2
1148	29	1	1	Doença pulmonar crônica;Hipertensão arterial sistêmica;	1	1	1	Complexo Hospitalar da Universidade Federal do Ceará	1	1	CE	1	1	Medicina	Anestesiologia	1	3	2	2	3	3	1	0	2	1	2	3	3	2	3	3	3	3	3	3	2	1	16	14	18	2	2	1	1	2	2	3	1	2
1149	26	1	1	Nenhuma;	0	0	0	UBS/ Atenção Primária SES-RS	1	0	RS	0	2	Enfermagem	999	999	3	2	0	2	1	1	1	2	2	0	3	3	1	1	1	1	0	2	3	3	0	3	14	15	0	2	1	1	2	3	3	1	1
1150	25	1	1	Nenhuma;	0	0	1	Hospital das Clínicas da Universidade Federal de Goiás	1	1	GO	0	5	Psicologia	999	999	2	1	3	0	2	1	0	1	0	0	1	2	3	1	0	2	3	3	1	1	2	15	3	11	2	0	0	3	3	3	3	2	3
1151	25	1	1	Nenhuma;	0	0	1	Hospital Universitário da Universidade Federal de Juiz de Fora	1	1	MG	0	7	Serviço Social	999	999	1	2	0	2	2	1	0	2	2	1	3	2	1	1	0	0	1	2	1	1	0	5	8	12	0	1	0	1	1	2	3	0	2
1152	28	0	1	Nenhuma;	0	0	1	Hospital Universitário de Santa Maria da Universidade Federal de Santa Maria	1	1	RS	1	1	Medicina	Dermatologia	2	0	0	0	0	1	0	0	0	0	0	0	1	0	1	0	0	0	1	0	0	0	1	0	3	0	0	0	1	0	1	1	1	0
1153	29	0	2	Nenhuma;	0	0	1	Hospital das Clínicas da Universidade Federal de Minas Gerais	1	1	MG	1	1	Medicina	Medicina de emergência	1	0	0	0	0	0	0	0	0	0	0	0	0	0	0	0	0	0	1	0	0	0	0	0	1	0	0	0	0	0	0	0	0	0
1154	26	1	1	Nenhuma;	0	0	1	Complexo do Hospital de Clínicas da Universidade Federal do Paraná	1	1	PR	1	1	Medicina	Otorrinolaringologia	3	1	1	1	0	3	1	1	2	1	2	1	2	2	1	0	1	2	3	1	1	1	12	5	11	1	0	0	2	2	2	2	2	2
1155	27	1	2	Nenhuma;	0	0	1	Hospital Universitário da Universidade de Brasília	1	1	DF	0	3	Farmácia	999	999	2	0	0	0	2	3	0	3	3	0	3	3	2	3	0	0	0	1	0	0	0	4	3	18	0	0	1	3	2	3	3	3	0
1156	27	1	2	Doença pulmonar crônica;	1	1	1	Complexo Hospitalar da Universidade Federal do Ceará	1	1	CE	1	1	Medicina	medicina paliativa	1	2	0	1	3	1	0	1	3	1	3	3	3	2	0	2	2	0	0	1	3	0	9	11	11	0	2	0	1	2	3	1	3	2
1157	29	0	2	Imunossupressão;	1	1	1	Hospital Universitário da Universidade Federal de Santa Catarina	1	1	SC	1	1	Medicina	Gastroenterologia	2	3	2	1	1	0	3	2	0	0	3	3	3	3	2	2	3	3	3	1	3	3	16	11	17	2	2	1	2	1	3	2	3	3
1158	24	0	1	Nenhuma;	0	0	1	Hospital Universitário da Universidade Federal do Piauí	1	1	PI	1	1	Medicina	Ortopedia e Traumatologia	3	0	0	0	0	1	0	0	0	0	0	0	1	1	1	0	1	0	1	0	0	0	3	0	3	0	0	0	0	0	0	1	0	0
1159	25	1	1	Nenhuma;	0	0	1	Hospital das Clínicas da Universidade Federal de Minas Gerais	1	1	MG	0	6	Fisioterapia	999	999	1	0	1	0	2	0	0	1	0	1	0	1	0	0	1	0	0	2	0	0	0	4	1	5	0	0	0	1	1	0	2	0	0
1160	34	1	2	Nenhuma;	0	0	1	Complexo Hospitalar da Universidade Federal do Ceará	1	1	CE	1	1	Medicina	Patologia	6	1	0	0	0	1	0	0	1	0	0	1	2	1	1	0	0	0	1	0	0	0	2	0	7	0	0	0	1	1	3	2	1	1
1161	30	0	3	Obesidade;	1	1	1	Hospital Universitário da Universidade Federal de Juiz de Fora	1	1	MG	0	999	Saúde da Família	999	999	3	3	0	2	3	2	1	3	2	2	3	3	1	2	2	2	2	2	3	2	2	12	15	18	1	3	1	1	1	3	3	3	2
1162	25	1	1	asma;	1	1	1	Complexo do Hospital de Clínicas da Universidade Federal do Paraná	1	1	PR	1	1	Medicina	Cirurgia Geral	3	2	1	1	1	2	1	0	2	1	0	2	2	2	2	1	1	1	1	1	1	0	7	6	12	0	0	0	2	2	2	2	2	2
1163	25	0	1	Nenhuma;	0	0	1	Hospital Universitário Ana Bezerra da Universidade Federal do Rio Grande do Norte	1	1	RN	0	4	Nutrição	999	999	0	0	0	0	0	0	0	0	1	0	1	1	1	0	0	1	1	2	0	0	0	3	1	4	0	0	0	2	2	2	2	1	3
1164	23	1	1	Nenhuma;	0	0	1	Hospital Universitário Onofre Lopes da Universidade Federal do Rio Grande do Norte	1	1	RN	0	7	Serviço Social	999	999	2	2	1	2	1	1	1	1	1	1	2	2	1	1	1	1	1	1	2	1	0	6	10	10	0	2	0	1	1	2	2	2	1
1165	27	1	2	Nenhuma;	0	0	1	Hospital Universitário Antonio Pedro da Universidade Federal Fluminense	1	1	RJ	1	1	Medicina	Geriatria	2	1	1	1	3	2	1	1	2	2	0	1	1	1	1	1	2	2	2	1	0	0	8	9	9	0	1	0	2	1	2	2	3	0
1166	31	1	1	Nenhuma;	0	0	0	Hospital da Região Leste (HRPa / SES-DF)	1	0	DF	1	1	Medicina	Pediatria	5	0	0	0	1	0	0	0	0	0	0	0	2	0	0	0	0	0	0	0	0	0	0	1	2	0	0	0	0	0	1	2	0	1
1167	40	0	2	Nenhuma;	0	0	1	Hospital Universitário da Universidade Federal do Piauí	1	1	PI	1	1	Medicina	endoscopia	2	0	0	1	1	1	2	0	0	0	0	2	1	1	1	0	0	0	1	0	0	0	3	1	7	0	0	0	1	1	0	2	0	0
1168	25	1	1	Imunossupressão;	1	1	1	Hospital das Clínicas da Universidade Federal de Goiás	1	1	GO	0	7	Serviço Social	999	999	1	1	0	0	0	0	0	0	0	0	1	1	1	0	0	0	0	0	0	1	1	2	2	3	0	0	0	0	1	2	1	1	2
1169	35	1	1	Nenhuma;	0	0	0	Hospital São Lucas da PUCRS	2	1	RS	1	1	Medicina	Infectologia	2	1	0	0	0	1	1	0	0	0	0	0	2	0	1	0	0	0	0	0	0	0	1	0	5	0	0	0	0	0	3	3	2	0
1170	27	0	1	Nenhuma;	0	0	0	Hospital São Lucas da PUCRS	2	1	RS	0	999	Neurologia	999	999	1	0	1	0	2	2	0	1	0	2	0	1	2	1	0	2	2	1	0	0	2	13	0	7	1	0	0	1	2	0	1	0	2
1171	24	1	1	Nenhuma;	0	0	0	Hospital São Lucas da PUCRS	2	1	RS	1	1	Medicina	Cirurgia Geral	3	2	0	0	1	2	2	1	2	2	2	1	2	2	1	1	2	2	2	1	1	1	11	7	12	1	0	0	3	2	1	3	1	2
1172	24	0	1	Nenhuma;	0	0	1	Hospital Universitário da Universidade Federal de Sergipe	1	1	SE	1	1	Medicina	Neurologia	2	1	2	1	0	2	2	1	1	1	2	1	2	1	1	1	2	2	2	2	1	1	11	8	10	1	1	0	1	1	1	2	1	1
1173		999	2	Nenhuma;	0	0	1	Hospital Universitário da Universidade Federal de Sergipe	1	1	SE	0	7	Serviço Social	999	999	0	0	0	0	1	1	0	1	0	0	0	1	1	0	0	1	0	2	0	1	0	3	1	5	0	0	0	1	1	0	1	0	0
1174	23	1	2	Nenhuma;	0	0	1	Hospital Universitário da Universidade Federal do Piauí	1	1	PI	0	3	Farmácia	999	999	1	1	1	0	0	0	0	0	1	0	1	1	1	0	1	1	1	1	0	0	0	4	3	4	0	0	0	1	1	1	2	1	1
1175	30	0	1	Nenhuma;	0	0	0	Hospital São Lucas da PUCRS	2	1	RS	1	1	Medicina	Neurologia	2	0	0	1	0	1	1	0	0	1	1	1	2	1	1	2	1	1	2	0	0	0	6	3	7	0	0	0	0	0	0	1	0	0
1176	23	0	2	Nenhuma;	0	0	1	Hospital Universitário Maria Aparecida Pedrossian da Universidade Federal de Mato Grosso do Sul	1	1	MS	0	6	Fisioterapia	999	999	1	1	1	0	1	0	1	1	0	1	1	1	1	0	0	1	1	1	1	0	0	6	3	5	0	0	0	1	1	3	2	3	0
1177	34	1	1	Sobrepeso;	1	1	1	Hospital Universitário Maria Aparecida Pedrossian da Universidade Federal de Mato Grosso do Sul	1	1	MS	1	1	Medicina	Neonatologia	5	1	2	0	0	1	1	1	1	1	0	1	1	1	0	1	0	0	2	1	1	0	2	7	7	0	0	0	1	1	2	3	3	2
1178	28	0	1	Nenhuma;	0	0	0	Hospital São Lucas da PUCRS	2	1	RS	1	1	Medicina	Cardiologia	2	0	0	0	0	0	0	0	0	0	0	0	1	0	0	0	0	0	0	0	0	0	0	0	1	0	0	0	0	0	1	1	0	0
1179	31	1	2	Nenhuma;	0	0	1	Complexo Hospitalar da Universidade Federal do Ceará	1	1	CE	1	1	Medicina	neonatologia	5	2	0	2	0	1	2	0	0	0	2	1	2	1	1	0	2	0	2	0	0	0	8	0	10	0	0	0	0	0	0	0	0	0
1180	30	0	2	Obesidade;Nenhuma;	1	1	1	Complexo Hospitalar da Universidade Federal do Ceará (Maternidade Escola Assis Chateaubriand)	1	1	CE	1	1	Medicina	Ginecologia e Obstetrícia	4	2	2	2	1	2	2	2	2	2	2	2	2	2	2	2	1	1	2	2	2	1	11	13	14	1	2	0	2	2	1	2	2	2
1181	44	1	2	Obesidade/ asma leve;	1	1	1	Hospital Universitário da Universidade Federal de Sergipe	1	1	SE	1	1	Medicina	Cirurgia do Aparelho Digestivo	3	1	0	0	1	0	1	0	0	0	0	0	1	0	0	0	0	0	0	0	0	0	0	1	3	0	0	0	1	1	1	0	1	0
1182	23	1	1	Nenhuma;	0	0	1	Hospital Universitário da Universidade Federal de Juiz de Fora	1	1	MG	0	6	Fisioterapia	999	999	1	0	0	1	1	1	0	1	0	0	2	1	0	0	0	0	0	1	0	0	0	1	1	7	0	0	0	0	0	1	2	1	0
1183	28	0	1	Doença pulmonar crônica;	1	1	1	Complexo do Hospital de Clínicas da Universidade Federal do Paraná	1	1	PR	1	1	Medicina	Radiologia e Diagnóstico por Imagem	6	1	0	3	0	3	1	0	0	0	3	1	1	3	3	0	3	3	1	0	0	2	20	0	8	2	0	0	3	3	3	2	1	2
1184		1	3	Nenhuma;	0	0	1	Hospital Universitário da Universidade Federal do Piauí	1	1	PI	0	4	Nutrição	999	999	0	0	0	0	2	1	0	0	0	0	1	2	1	0	0	1	0	3	2	0	0	4	2	7	0	0	0	1	1	2	3	0	0
1185		1	3	Nenhuma;	0	0	1	Hospital Universitário da Universidade Federal do Piauí	1	1	PI	0	4	Nutrição	999	999	0	0	0	0	2	1	0	0	0	0	1	2	1	0	0	1	0	3	2	0	0	4	2	7	0	0	0	1	1	2	3	0	0
1186		1	3	Nenhuma;	0	0	1	Hospital Universitário da Universidade Federal do Piauí	1	1	PI	0	4	Nutrição	999	999	0	0	0	0	2	1	0	0	0	0	1	2	1	0	0	1	0	3	2	0	0	4	2	7	0	0	0	1	1	2	3	0	0
1187		1	3	Nenhuma;	0	0	1	Hospital Universitário da Universidade Federal do Piauí	1	1	PI	0	4	Nutrição	999	999	0	0	0	0	2	1	0	0	0	0	1	2	1	0	0	1	0	3	2	0	0	4	2	7	0	0	0	1	1	2	3	0	0
1188	32	1	1	Nenhuma;	0	0	1	Hospital Universitário Getúlio Vargas da Universidade Federal do Amazonas	1	1	AM	1	1	Medicina	Nefrologia	2	2	1	1	1	0	3	0	1	2	2	2	3	2	1	0	1	1	1	3	1	0	7	8	13	0	1	0	2	1	2	2	2	2
1189		1	1	Carcinoma papilífero tratato;	0	0	1	Hospital Universitário Onofre Lopes da Universidade Federal do Rio Grande do Norte	1	1	RN	0	3	Farmácia	999	999	1	0	0	2	1	1	0	0	0	0	1	2	0	0	0	0	0	1	0	0	0	1	2	6	0	0	0	1	1	2	3	1	1
1190	24	1	2	Nenhuma;	0	0	1	Hospital Universitário da Universidade Federal de Sergipe	1	1	SE	0	10	Fonoaudiologia	999	999	1	2	1	1	2	1	1	1	0	1	2	2	1	1	1	1	0	2	1	1	0	6	7	10	0	0	0	2	1	1	2	1	0
1191	23	1	2	Nenhuma;	0	0	1	Hospital Universitário da Universidade Federal de Juiz de Fora	1	1	MG	0	7	Serviço Social	999	999	3	1	1	2	3	3	0	1	1	2	3	3	3	1	0	1	1	3	2	3	2	13	9	17	1	1	1	3	2	3	3	1	1
1192	29	0	1	Nenhuma;	0	0	0	Santa Casa Montes Claros	2	1	MG	1	1	Medicina	Cirurgia Geral	3	0	0	0	0	0	0	0	0	0	0	0	1	1	0	0	1	1	0	0	0	0	3	0	1	0	0	0	0	1	0	1	0	0
1193	31	1	1	Doença pulmonar crônica;	1	1	1	Hospital Universitário Professor Alberto Antunes da Universidade Federal de Alagoas	1	1	AL	1	1	Medicina	Pediatria	5	1	2	0	2	1	0	1	1	2	0	1	2	1	0	1	2	0	1	1	1	0	4	10	6	0	2	0	0	1	1	1	2	2
1194	26	0	3	Tabagismo;	1	1	1	Complexo Hospitalar da Universidade Federal do Ceará	1	1	CE	0	3	Farmácia	999	999	2	2	1	1	1	2	1	1	3	2	2	3	3	1	2	1	2	2	1	1	3	13	11	13	1	2	0	3	3	3	3	3	3
1195	27	0	2	Nenhuma;	0	0	1	Hospital Universitário da Universidade de Brasília	1	1	DF	1	1	Medicina	Patologia	6	2	0	2	2	3	3	1	2	0	2	2	3	3	1	2	3	2	1	1	2	3	18	8	14	2	1	0	3	2	2	3	3	3
1196	30	999	1	Gestação;	1	1	1	Hospital Universitário Getúlio Vargas da Universidade Federal do Amazonas	1	1	AM	0	999	Cardiologia	999	999	1	1	1	0	2	2	2	3	1	0	2	3	2	1	1	0	1	2	0	0	0	6	5	14	0	0	0	2	1	1	3	2	1
1197		1	1	Nenhuma;	0	0	1	Hospital das Clínicas da Universidade Federal de Minas Gerais	1	1	MG	1	1	Medicina	Dermatologia	2	1	1	1	0	2	2	0	1	1	1	1	2	1	1	0	1	2	2	0	1	2	10	3	10	1	0	0	2	1	2	2	2	2
1199	40	1	1	Gestação;	1	1	1	Hospital Universitário da Universidade Federal de Santa Catarina	1	1	SC	0	7	Serviço Social	999	999	1	1	0	0	2	0	1	2	0	0	2	2	2	1	1	1	0	1	1	1	0	5	5	9	0	0	0	3	3	0	3	0	0
1200	29	0	1	Nenhuma;Etilismo;	1	0	1	Hospital Universitário da Universidade de Brasília	1	1	DF	1	1	Medicina	Anestesiologia	1	1	0	0	0	2	2	1	1	2	0	1	1	0	1	0	0	0	2	0	0	0	2	3	9	0	0	0	0	0	3	1	2	0
1201		0	2	Nenhuma;	0	0	0	Santa Casa Montes Claros	2	0	MG	1	1	Medicina	Ginecologia e Obstetrícia	4	0	0	0	0	0	0	0	0	0	0	0	0	0	0	0	0	0	0	0	0	0	0	0	0	0	0	0	0	0	0	0	0	0
1202	31	1	1	Nenhuma;	0	0	1	Hospital Universitário da Universidade de Brasília	1	1	DF	1	1	Medicina	Dermatologia	2	1	0	1	1	3	2	1	2	2	2	2	2	3	1	1	1	1	3	2	2	1	12	9	13	1	1	0	2	2	2	3	3	2
1203	28	1	1	Nenhuma;	0	0	0	Irmandade Nossa Senhora das Mercês Santa Casa de Montes Claros	2	1	MG	1	1	Medicina	Medicina de Emergência	1	1	1	1	0	0	1	0	0	0	0	1	2	1	1	0	0	2	2	0	1	0	4	2	8	0	0	0	1	1	2	1	2	1
1204	26	0	2	Nenhuma;	0	0	0	UBS/ Atenção Primária - SES/SP	1	0	SP	0	3	Farmácia	999	999	0	0	1	0	0	1	0	1	0	0	1	1	0	1	0	1	0	1	1	0	0	2	1	6	0	0	0	1	0	1	1	1	1
1205	30	1	1	Nenhuma;	0	0	1	Hospital Universitário de Santa Maria da Universidade Federal de Santa Maria	1	1	RS	1	1	Medicina	Cirurgia Geral	3	2	2	2	1	0	0	1	2	2	1	2	2	2	1	1	0	1	1	1	1	1	7	9	10	0	1	0	1	1	1	1	2	1
1206	30	1	2	Nenhuma;	0	0	1	Hospital Universitário da Universidade Federal do Maranhão	1	1	MA	0	9	Terapia ocupacional	999	999	1	0	0	1	2	0	0	1	0	0	0	0	0	1	0	0	0	0	1	0	0	2	2	3	0	0	0	1	0	3	3	3	0
1207		1	3	Doença pulmonar crônica;	1	1	1	Hospital Universitário Onofre Lopes da Universidade Federal do Rio Grande do Norte	1	1	RN	1	1	Medicina	Clínica Médica	1	2	1	1	1	2	2	2	1	3	3	2	2	3	1	1	3	3	3	3	2	3	18	13	13	2	2	0	3	3	3	3	3	3
1208	26	1	1	Nenhuma;	0	0	1	Hospital Universitário de Santa Maria da Universidade Federal de Santa Maria	1	1	RS	1	1	Medicina	Clínica Médica	1	2	2	2	1	1	3	1	2	2	3	2	3	2	2	1	1	3	3	3	3	1	13	13	17	1	2	1	3	3	3	3	3	3
1209	25	0	4	Hipertensão arterial sistêmica;	1	1	0	Irmandade Nossa Senhora das Mercês Santa Casa de Montes Claros	2	0	MG	1	1	Medicina	Ortopedia e Traumatologia	3	3	2	1	1	2	1	0	2	0	1	1	2	2	2	0	2	2	1	0	0	1	11	3	12	1	0	0	1	1	2	2	2	1
1210	41	1	2	Hipertensão arterial sistêmica;Neoplasia em tratamento;	1	1	1	Hospital das Clínicas da Universidade Federal de Minas Gerais	1	1	MG	1	1	Medicina	Oncologia Clínica	2	3	3	2	1	1	3	0	3	1	3	3	3	3	3	1	3	3	1	3	0	3	18	9	19	2	1	2	3	3	3	3	3	3
1211	23	1	1	Nenhuma;Diabetes;	1	1	1	Hospital Universitário da Universidade Federal de Juiz de Fora	1	1	MG	0	3	Farmácia	999	999	1	0	1	1	2	1	1	2	2	1	1	3	2	1	0	0	1	2	2	1	0	7	7	11	0	0	0	1	1	1	1	2	2
1212	26	1	2	Nenhuma;	0	0	1	Hospital Universitário Onofre Lopes da Universidade Federal do Rio Grande do Norte	1	1	RN	0	3	Farmácia	999	999	1	1	0	1	1	0	1	0	0	1	2	2	1	1	0	0	1	2	1	0	0	4	4	8	0	0	0	1	0	1	2	1	0
1213	26	1	1	Nenhuma;	0	0	0	Hospital São Lucas da PUCRS	2	1	RS	1	1	Medicina	Ortopedia e Traumatologia	3	1	2	0	0	2	1	0	1	1	0	1	1	1	1	0	1	0	1	1	0	0	4	4	7	0	0	0	1	0	0	1	0	0
1214	31	1	2	Nenhuma;	0	0	0	Hospital Regional da Asa Norte SES-DF	1	1	DF	1	1	Medicina	Pediatria	5	1	0	2	1	1	1	0	1	1	0	1	1	1	1	1	1	0	0	0	0	0	5	3	6	0	0	0	0	0	1	0	2	0
1215	28	1	3	Doença pulmonar crônica;	1	1	1	Hospital Universitário da Universidade de Brasília	1	1	DF	1	1	Medicina	Ginecologia e Obstetrícia	4	2	1	1	1	3	3	2	3	2	2	3	3	3	2	1	2	1	2	1	2	0	12	10	18	1	2	1	2	2	2	3	2	1
1216	28	1	1	Nenhuma;	0	0	1	Hospital Universitário da Universidade Federal de Juiz de Fora	1	1	MG	1	1	Medicina	Pediatria	5	3	1	2	1	3	3	2	3	2	3	2	3	3	2	1	3	3	3	1	2	3	20	10	19	2	2	2	3	3	2	3	3	2
1217	25	0	2	Nenhuma;	0	0	1	Hospital Universitário Getúlio Vargas da Universidade Federal do Amazonas	1	1	AM	1	1	Medicina	Cirurgia Geral	3	2	0	0	0	2	1	2	3	2	1	2	3	3	0	1	0	0	0	0	0	0	6	5	11	0	0	0	1	2	0	3	2	0
1218	33	1	2	Nenhuma;	0	0	1	Hospital Universitário Getúlio Vargas da Universidade Federal do Amazonas	1	1	AM	1	1	Medicina	Clínica Médica	1	1	0	0	0	1	1	0	1	0	1	1	1	1	0	0	0	0	1	0	0	0	3	0	6	0	0	0	1	1	0	1	1	1
1219	23	1	3	Rinite/Sinusite;	1	0	1	Hospital Universitário da Universidade Federal de Sergipe	1	1	SE	0	2	Enfermagem	999	999	0	2	1	3	3	3	0	2	3	3	2	3	2	3	3	3	0	1	3	1	0	12	15	14	1	3	0	1	2	1	2	2	2
1220	22	1	1	Cardiopatia crônica;	1	1	1	Hospital Universitário de Santa Maria da Universidade Federal de Santa Maria	1	1	RS	0	3	Farmácia	999	999	0	0	0	0	0	0	0	0	0	0	0	0	0	0	0	0	0	0	0	0	0	0	0	0	0	0	0	0	0	0	0	0	0
1221	31	1	2	Nenhuma;	0	0	1	Hospital das Clínicas da Universidade Federal de Minas Gerais	1	1	MG	1	1	Medicina	Ortopedia e Traumatologia	3	2	2	0	0	2	2	1	3	1	0	3	3	1	2	1	1	0	1	0	0	0	4	5	16	0	0	1	2	1	3	3	2	2
1222	28	1	2	Nenhuma;	0	0	1	Hospital Universitário Alcides Carneiro da Universidade Federal de Campina Grande	1	1	PB	1	1	Medicina	Cirurgia Geral	3	2	2	1	2	2	1	0	1	1	1	1	2	1	1	1	0	1	1	0	1	1	7	7	9	0	0	0	1	1	0	2	2	2
1223	29	1	1	Nenhuma;	0	0	1	Hospital Universitário da Universidade Federal de Sergipe	1	1	SE	1	1	Medicina	Pediatria	5	2	1	1	2	1	1	1	1	0	0	2	2	2	2	2	2	1	1	2	1	0	7	9	11	0	1	0	1	1	1	1	1	1
1224	28	1	1	Nenhuma;	0	0	1	Complexo do Hospital de Clínicas da Universidade Federal do Paraná	1	1	PR	1	1	Medicina	Patologia	6	2	1	2	1	3	3	0	3	3	3	3	3	3	3	3	3	3	3	3	3	3	20	14	20	2	2	2	3	3	3	3	3	3
1225	27	0	1	Nenhuma;	0	0	1	Complexo do Hospital de Clínicas da Universidade Federal do Paraná	1	1	PR	1	1	Medicina	Pneumologia pediátrica	5	0	0	1	0	1	1	0	1	0	0	0	1	0	1	0	0	0	1	0	0	0	2	0	5	0	0	0	0	0	0	0	1	0
1226	23	0	1	Nenhuma;	0	0	1	Hospital Universitário da Universidade Federal do Maranhão	1	1	MA	0	10	Fonoaudiologia	999	999	3	2	2	3	3	3	3	3	3	2	3	3	3	3	3	3	2	2	3	3	2	17	20	20	2	4	2	2	2	3	3	3	2
1227	23	1	1	Nenhuma;	0	0	1	Hospital Universitário Gaffrée e Guinle da Universidade Federal do Estado do Rio de Janeiro	1	1	RJ	0	10	Fonoaudiologia	999	999	3	3	2	3	2	1	1	2	3	3	3	3	3	3	3	3	3	2	1	3	2	18	17	17	2	3	1	2	2	2	3	3	3
1228	22	1	1	Nenhuma;	0	0	1	Hospital de Clínicas da Universidade Federal do Triângulo Mineiro	1	1	MG	0	4	Nutrição	999	999	1	2	0	1	1	1	0	1	1	0	2	1	1	1	0	0	1	2	0	1	0	3	5	9	0	0	0	1	1	2	2	2	1
1229	32	0	2	Nenhuma;	0	0	1	Hospital Universitário Júlio Müller da Universidade Federal do Mato Grosso	1	1	MT	1	1	Medicina	Clínica Médica	1	2	0	0	0	0	0	1	1	0	0	1	1	0	0	1	0	0	1	0	0	0	0	2	6	0	0	0	0	1	1	1	0	1
1230	24	1	1	Nenhuma;	0	0	1	Hospital Universitário Ana Bezerra da Universidade Federal do Rio Grande do Norte	1	1	RN	0	6	Fisioterapia	999	999	3	0	1	0	3	3	2	3	3	3	2	2	3	2	3	3	2	2	3	3	3	18	14	17	2	2	1	3	3	2	3	3	3
1231	25	1	1	Nenhuma;	0	0	1	Hospital Universitário da Universidade Federal de Juiz de Fora	1	1	MG	0	4	Nutrição	999	999	2	1	2	1	1	1	0	1	1	1	1	2	2	0	1	1	1	1	1	1	0	8	6	8	0	0	0	1	1	2	2	2	1
1232	25	1	1	Nenhuma;	0	0	1	Hospital Universitário da Universidade Federal de Juiz de Fora	1	1	MG	0	4	Nutrição	999	999	3	3	3	2	3	3	0	3	3	3	3	3	3	3	0	3	3	3	2	3	3	21	13	21	3	2	2	3	3	3	3	3	3
1234	27	1	1	Nenhuma;	0	0	1	Hospital Universitário da Universidade Federal de Sergipe	1	1	SE	0	2	Enfermagem	999	999	1	0	1	1	3	2	0	2	2	1	2	2	1	2	2	2	3	3	2	2	2	13	9	14	1	1	0	1	1	2	2	3	2
1235	35	0	2	Nenhuma;	0	0	1	Hospital Universitário Antonio Pedro da Universidade Federal Fluminense	1	1	RJ	1	1	Medicina	Radiologia e Diagnóstico por Imagem	6	0	0	0	0	0	0	0	0	0	0	0	0	0	0	0	0	0	0	0	0	0	0	0	0	0	0	0	0	0	0	0	1	0
1236	26	1	1	Nenhuma;	0	0	1	Complexo Hospitalar da Universidade Federal do Ceará	1	1	CE	1	1	Medicina	Clínica Médica	1	2	3	1	2	1	1	2	2	2	2	2	2	2	2	2	1	2	2	2	2	2	11	15	13	1	3	0	2	2	2	2	2	2
1237	38	1	3	Nenhuma;	0	0	1	Hospital Escola da Universidade Federal de Pelotas	1	1	RS	0	999	Saúde Materno Infantil	999	999	1	0	2	0	2	2	0	1	2	1	2	2	2	1	0	2	2	2	1	1	1	12	4	11	1	0	0	2	2	1	1	2	2
1238	45	1	2	Nenhuma;	0	0	1	Complexo Hospitalar da Universidade Federal do Ceará (Maternidade Escola Assis Chateaubriand)	1	1	CE	0	6	Fisioterapia	999	999	2	1	2	3	3	1	2	3	3	1	2	3	3	2	3	2	1	3	1	1	2	14	14	16	2	2	1	2	2	1	3	3	3
1239	28	0	1	Nenhuma;	0	0	1	Complexo do Hospital de Clínicas da Universidade Federal do Paraná	1	1	PR	1	1	Medicina	Ginecologia e Obstetrícia	4	1	0	0	0	1	0	0	1	0	0	1	1	0	1	0	0	1	0	0	0	0	2	0	5	0	0	0	2	1	0	1	1	1
1240	22	1	1	Nenhuma;	0	0	1	Hospital de Clínicas da Universidade Federal de Uberlândia	1	1	MG	0	3	Farmácia	999	999	1	1	0	2	1	1	1	1	0	0	1	2	1	0	0	0	0	1	1	0	0	2	5	7	0	0	0	0	0	2	1	1	1
1241	52	0	2	Nenhuma;	0	0	1	Hospital Universitário da Universidade Federal do Maranhão	1	1	MA	0	5	Psicologia	999	999	0	0	0	0	0	0	0	0	0	0	0	0	0	0	0	0	0	0	0	0	0	0	0	0	0	0	0	0	0	0	0	0	0
1242	24	1	1	Nenhuma;	0	0	1	Hospital Universitário da Universidade Federal de Santa Catarina	1	1	SC	0	4	Nutrição	999	999	2	1	0	0	0	2	0	1	1	0	2	2	0	1	0	0	0	2	1	1	0	0	4	12	0	0	0	0	1	2	1	2	0
1243	30	1	1	Nenhuma;	0	0	1	Complexo do Hospital de Clínicas da Universidade Federal do Paraná	1	1	PR	1	1	Medicina	Medicina de Família e Comunidade	1	0	0	0	0	1	2	0	0	0	1	1	1	2	1	0	3	1	2	1	1	1	9	2	7	0	0	0	2	1	0	3	1	3
1244	26	1	1	Nenhuma;	0	0	1	Hospital Universitário Cassiano Antonio de Moraes da Universidade Federal do Espírito Santo	1	1	ES	0	999	Multiprofissional	999	999	2	1	1	0	1	3	1	2	3	0	2	1	1	2	1	1	0	2	0	1	0	4	7	14	0	0	0	1	1	1	2	3	3
1245	25	1	2	Nenhuma;	0	0	1	Hospital Universitário da Universidade Federal de Juiz de Fora	1	1	MG	0	5	Psicologia	999	999	1	0	0	0	3	2	0	2	1	3	2	3	1	2	0	3	3	3	0	0	3	16	1	15	2	0	1	2	1	0	3	2	2
1246	23	1	1	Nenhuma;	0	0	1	Hospital Universitário da Universidade Federal de Santa Catarina	1	1	SC	0	2	Enfermagem	999	999	1	0	1	0	1	1	0	1	1	1	1	1	2	1	0	1	1	1	0	1	0	7	2	7	0	0	0	0	1	0	3	2	1
1247	33	1	1	Imunossupressão;	1	1	1	Hospital Universitário da Universidade Federal de Sergipe	1	1	SE	1	1	Medicina	Cirurgia Plástica	3	1	1	2	0	3	1	0	0	1	3	0	2	2	2	0	3	3	3	0	2	3	19	4	9	2	0	0	3	3	3	3	3	3
1248	43	1	2	Nenhuma;	0	0	1	Hospital Universitário de Santa Maria da Universidade Federal de Santa Maria	1	1	RS	0	7	Serviço Social	999	999	1	0	0	0	1	0	0	0	0	0	0	1	0	1	0	0	0	1	1	0	0	1	1	4	0	0	0	1	0	1	3	1	0
1249	25	1	1	Tabagismo;	1	1	1	Hospital de Clínicas da Universidade Federal de Uberlândia	1	1	MG	0	5	Psicologia	999	999	1	0	1	0	3	1	0	0	0	1	0	2	2	0	0	3	0	2	1	0	1	11	1	6	1	0	0	2	1	3	2	1	1
1250	27	1	1	Nenhuma;	0	0	1	Hospital Universitário da Universidade de Brasília	1	1	DF	0	8	Odontologia	999	999	3	1	1	0	3	3	0	3	2	3	1	3	2	3	1	2	3	3	2	3	0	14	9	19	2	1	2	3	2	3	3	3	2
1251	36	0	2	Nenhuma;	0	0	1	Hospital Universitário Ana Bezerra da Universidade Federal do Rio Grande do Norte	1	1	RN	1	1	Medicina	Anestesiologia	1	1	0	0	0	0	0	0	1	0	1	0	2	1	0	1	1	0	1	0	1	0	3	2	5	0	0	0	1	1	0	2	1	1
1252	26	1	1	Nenhuma;	0	0	1	Complexo Hospitalar da Universidade Federal do Ceará	1	1	CE	1	1	Medicina	Oftalmologia	3	1	1	0	2	1	1	0	1	3	0	2	1	2	0	1	1	1	2	1	3	0	5	11	8	0	2	0	2	1	2	3	3	3
1253	27	0	1	Nenhuma;	0	0	1	Hospital Universitário da Universidade de Brasília	1	1	DF	1	1	Medicina	Radiologia e Diagnóstico por Imagem	6	1	2	1	2	2	1	1	1	1	0	1	1	1	0	0	0	0	1	1	2	0	4	9	6	0	1	0	2	1	1	1	1	0
1254		1	2	Nenhuma;	0	0	1	Complexo Hospitalar da Universidade Federal do Ceará	1	1	CE	0	2	Enfermagem	999	999	2	0	0	0	0	2	1	1	0	0	1	1	0	0	0	0	0	0	0	0	0	0	1	7	0	0	0	0	0	1	2	2	0
1255	29	1	2	Diabetes;	1	1	1	Hospital de Clínicas da Universidade Federal de Uberlândia	1	1	MG	0	2	Enfermagem	999	999	1	1	1	1	1	0	0	1	1	1	1	1	1	1	1	1	1	1	1	1	1	7	6	6	0	0	0	2	1	3	2	2	1
1256	24	1	1	Nenhuma;	0	0	1	Hospital de Clínicas da Universidade Federal de Uberlândia	1	1	MG	0	5	Psicologia	999	999	0	0	0	0	2	1	0	1	0	0	0	1	1	1	0	2	1	2	1	0	0	6	1	6	0	0	0	3	2	1	2	1	0
1257	24	1	1	Nenhuma;	0	0	1	Hospital Universitário da Universidade Federal de Juiz de Fora	1	1	MG	0	2	Enfermagem	999	999	1	0	1	1	1	1	0	1	0	1	0	1	2	1	0	1	0	1	1	0	1	7	2	6	0	0	0	1	1	0	3	1	1
1258	32	1	2	Nenhuma;	0	0	1	Hospital Universitário da Universidade Federal do Maranhão	1	1	MA	0	5	Psicologia	999	999	0	0	0	0	2	0	0	0	0	0	0	1	1	0	0	1	0	1	0	0	1	5	0	2	0	0	0	3	2	1	3	2	1
1259	31	1	1	Nenhuma;	0	0	1	Hospital Universitário da Universidade Federal de Juiz de Fora	1	1	MG	1	1	Medicina	Psiquiatria	2	1	0	0	1	1	0	0	1	0	0	1	1	0	0	0	0	0	1	0	1	0	1	2	5	0	0	0	0	0	2	0	1	0
1260	35	1	1	Nenhuma;	0	0	1	Hospital das Clínicas da Universidade Federal de Minas Gerais	1	1	MG	1	1	Medicina	Medicina de Emergência	1	3	2	1	2	1	2	1	3	1	1	2	3	2	1	0	2	0	2	1	0	0	7	7	16	0	0	1	3	2	2	3	1	1
1261	29	1	1	Nenhuma;	0	0	1	Complexo do Hospital de Clínicas da Universidade Federal do Paraná	1	1	PR	0	3	Farmácia	999	999	3	3	2	2	2	3	2	1	2	3	2	2	3	0	1	3	3	3	3	0	3	19	13	14	2	2	0	2	3	3	3	3	3
1262		1	3	Nenhuma;	0	0	1	Complexo do Hospital de Clínicas da Universidade Federal do Paraná	1	1	PR	0	3	Farmácia	999	999	3	3	3	3	3	3	3	3	3	3	3	3	3	3	3	3	3	3	3	3	3	21	21	21	3	4	2	2	3	3	3	3	0
1263	27	0	1	Nenhuma;	0	0	1	Hospital das Clínicas da Universidade Federal de Goiás	1	1	GO	0	2	Enfermagem	999	999	1	0	1	1	2	3	0	1	2	2	1	3	3	0	1	2	2	3	1	3	2	14	8	12	2	1	0	2	2	2	2	3	2
1264	25	1	2	Nenhuma;	0	0	1	Complexo do Hospital de Clínicas da Universidade Federal do Paraná	1	1	PR	0	3	Farmácia	999	999	2	2	2	3	3	1	3	3	3	3	2	3	2	1	2	2	0	3	3	2	0	12	18	15	1	3	1	3	2	3	3	0	0
1265	29	1	2	Nenhuma;	0	0	1	Hospital Universitário da Universidade Federal de Juiz de Fora	1	1	MG	1	1	Medicina	Ginecologia e Obstetrícia	4	2	1	1	1	2	2	1	3	1	1	3	2	2	2	1	2	0	3	2	3	0	8	10	17	0	2	1	2	2	2	2	2	1
1266	29	1	1	Nenhuma;	0	0	1	Hospital Escola da Universidade Federal de Pelotas	1	1	RS	0	10	Medicina Veterinária	999	999	3	0	1	0	2	3	0	1	1	1	2	3	2	2	0	2	0	2	0	0	0	8	1	16	0	0	1	2	3	2	2	1	1
1267	25	1	1	Nenhuma;	0	0	1	Hospital das Clínicas da Universidade Federal de Minas Gerais	1	1	MG	1	1	Medicina	Clínica Médica	1	2	0	1	0	0	2	0	2	1	0	2	2	1	1	1	0	1	2	1	1	0	3	4	13	0	0	0	1	2	1	2	0	1
1268	26	0	1	Tabagismo;	1	1	1	Hospital Universitário da Universidade de Brasília	1	1	DF	1	1	Medicina	Hematologia e Hemoterapia	2	2	0	1	1	2	2	0	2	3	3	2	3	2	1	1	2	1	3	1	1	0	11	7	15	1	0	1	3	3	0	3	2	2
1269	26	1	2	Nenhuma;	0	0	1	Hospital Universitário da Universidade Federal de Santa Catarina	1	1	SC	1	1	Medicina	Ginecologia e Obstetrícia	4	2	0	0	1	1	0	0	1	2	0	1	2	1	1	1	0	0	2	1	1	0	2	6	9	0	0	0	1	0	0	3	2	1
1270	24	1	2	Nenhuma;	0	0	1	Complexo Hospitalar Universitário da Universidade Federal do Pará	1	1	PA	0	6	Fisioterapia	999	999	0	0	0	1	1	1	0	1	1	0	1	0	1	0	0	0	0	1	1	1	0	2	4	4	0	0	0	3	1	1	2	1	1
1271	28	1	1	Hipertensão arterial sistêmica;	1	1	1	Hospital Universitário Dr. Miguel Riet Corrêa Júnior da Universidade Federal do Rio Grande	1	1	RS	1	1	Medicina	Pediatria	5	1	1	0	0	1	0	0	0	0	1	1	1	2	0	0	1	2	2	1	1	1	8	3	5	0	0	0	3	3	3	3	3	3
1272	31	1	2	Nenhuma;	0	0	1	Hospital Universitário de Lagarto	1	1	SE	1	1	Medicina	Clínica Médica	1	1	0	0	0	2	1	0	1	0	0	0	1	2	1	0	1	1	1	0	0	0	6	0	6	0	0	0	1	1	1	2	2	1
1273	24	1	1	TVP previa;	1	1	1	Hospital Universitário da Universidade Federal de Juiz de Fora	1	1	MG	0	2	Enfermagem	999	999	3	2	2	1	3	3	1	3	3	2	3	3	3	3	2	3	2	3	3	3	1	16	15	21	2	3	2	2	1	3	3	2	1
1274	27	0	1	Hipertensão arterial sistêmica;	1	1	1	Hospital das Clínicas da Universidade Federal de Goiás	1	1	GO	0	8	Odontologia	999	999	0	1	0	0	1	1	0	0	0	1	1	1	0	1	0	0	0	1	1	0	0	2	2	5	0	0	0	1	0	1	1	1	1
1275	25	1	1	Nenhuma;	0	0	1	Complexo Hospitalar Universitário da Universidade Federal do Pará	1	1	PA	0	3	Farmácia	999	999	2	3	1	1	1	3	1	2	3	2	3	3	1	1	0	1	2	3	2	3	1	9	13	17	0	2	1	3	3	3	2	3	3
1276	25	1	1	Nenhuma;	0	0	1	Complexo do Hospital de Clínicas da Universidade Federal do Paraná	1	1	PR	1	1	Medicina	Clínica Médica	1	2	0	2	2	3	2	0	0	2	2	1	2	3	0	2	1	3	3	3	2	1	15	11	10	2	2	0	3	3	0	2	0	3
1277	26	1	4	Nenhuma;	0	0	1	Hospital Universitário Getúlio Vargas da Universidade Federal do Amazonas	1	1	AM	1	1	Medicina	Clínica Médica	1	1	0	1	0	3	2	0	0	0	2	2	2	2	1	0	3	2	1	0	1	1	14	1	9	2	0	0	3	2	2	2	1	2
1278	27	1	1	Nenhuma;	0	0	1	Hospital Universitário da Universidade Federal de Sergipe	1	1	SE	1	1	Medicina	Anestesiologia	1	1	2	0	1	2	2	2	2	1	0	2	2	2	2	1	1	0	2	2	2	0	5	11	13	0	2	0	1	0	1	3	2	1
1279	24	1	2	Nenhuma;	0	0	1	Hospital Universitário da Universidade Federal de Sergipe	1	1	SE	0	2	Enfermagem	999	999	2	1	2	1	1	1	0	1	2	2	1	2	2	1	2	2	2	1	1	1	1	12	8	9	1	1	0	2	2	2	2	2	2
1280	24	1	1	Nenhuma;	0	0	1	Hospital Universitário Onofre Lopes da Universidade Federal do Rio Grande do Norte	1	1	RN	0	8	Odontologia	999	999	0	0	0	0	2	0	0	0	0	0	0	1	1	1	0	1	0	1	0	0	0	4	0	3	0	0	0	2	1	2	1	2	0
1281		1	2	Asma;	1	1	0	Hospital Estadual da Criança	1	0	BA	1	1	Medicina	Cirurgia Pediátrica	3	2	1	2	2	2	1	0	1	1	1	2	3	2	2	2	3	1	2	2	1	2	13	9	13	1	1	0	2	2	1	3	3	3
1282	36	1	3	Asma;	1	1	0	Instituto Benjamin Constant	1	0	RJ	1	1	Medicina	Oftalmologia	3	3	2	3	3	1	2	0	1	1	1	1	3	2	3	2	1	1	3	3	1	0	9	12	16	0	2	1	1	2	2	3	3	0
1283	32	1	2	Nenhuma;	0	0	1	Hospital Universitário da Universidade de Brasília	1	1	DF	1	1	Medicina	Endocrinologia e Metabologia	2	3	1	1	3	0	1	2	2	2	0	2	3	0	1	1	0	0	1	1	1	0	1	11	13	0	2	0	0	0	2	1	0	0
1284		1	1	Nenhuma;	0	0	1	Hospital Universitário da Universidade Federal de Santa Catarina	1	1	SC	0	8	Odontologia	999	999	2	0	1	1	1	2	0	1	0	1	1	1	1	1	0	1	2	1	0	0	0	7	1	9	0	0	0	2	2	2	3	1	1
1285	28	1	1	Nenhuma;	0	0	0	Obras Sociais Irmã Dulce	1	0	BA	1	1	Medicina	Oftalmologia	3	0	0	0	0	2	0	0	1	0	0	0	2	1	1	0	2	0	0	0	0	0	5	0	4	0	0	0	2	0	2	2	3	0
1286		1	1	Nenhuma;	0	0	1	Hospital Universitário da Universidade de Brasília	1	1	DF	1	1	Medicina	Psiquiatria	2	0	0	0	0	1	1	0	0	0	0	2	2	0	2	0	0	0	1	0	0	0	1	0	8	0	0	0	0	0	1	0	0	0
1287	30	1	2	Nenhuma;	0	0	1	Hospital Universitário Professor Edgard Santos da Universidade Federal da Bahia	1	1	BA	1	1	Medicina	Dermatologia	2	1	0	0	0	1	1	0	0	0	0	0	1	1	1	0	0	0	1	0	0	0	2	0	5	0	0	0	0	0	1	2	0	0
1288	27	1	1	Nenhuma;	0	0	0	Santa Casa de Misericórdia de São Sebastião do Paraíso	2	0	MG	1	1	Medicina	Anestesiologia	1	3	0	1	1	2	3	0	3	2	3	3	3	3	3	1	2	1	2	0	2	2	14	6	20	2	0	2	3	2	2	3	3	1
1289	29	1	2	Nenhuma;	0	0	1	Hospital Universitário da Universidade de Brasília	1	1	DF	1	1	Medicina	Radiologia e Diagnóstico por Imagem	6	1	0	0	1	3	2	0	2	1	3	3	3	2	2	1	3	0	3	1	1	0	11	5	16	1	0	1	3	2	3	3	0	3
1290	33	0	2	Obesidade ;	1	1	0	Hospital Beneficente UNIMAR	2	1	SP	1	1	Medicina	Radiologia e Diagnóstico por Imagem	6	3	2	1	1	1	3	1	3	2	2	3	2	2	2	2	1	1	2	1	2	1	9	11	18	0	2	1	3	2	2	3	2	3
1291	25	1	1	Nenhuma;	0	0	1	Hospital Universitário da Universidade Federal de Santa Catarina	1	1	SC	0	7	Serviço Social	999	999	1	0	0	1	0	0	0	1	1	0	2	2	1	1	0	0	0	0	1	1	0	1	4	7	0	0	0	1	0	0	1	1	0
1292	33	0	2	Nenhuma;	0	0	1	Hospital Universitário da Universidade Federal do Piauí	1	1	PI	0	8	Cirurgia Bucomaxilofacial	999	999	1	0	0	0	1	1	1	1	0	0	1	1	1	1	0	1	0	0	1	0	0	3	2	6	0	0	0	1	0	2	1	1	0
1293	27	0	1	Nenhuma;	0	0	1	Hospital Universitário da Universidade Federal do Piauí	1	1	PI	1	1	Medicina	Endocrinologia e Metabologia	2	1	0	1	0	2	1	0	1	0	1	1	2	1	2	1	1	1	2	1	0	1	8	2	10	0	0	0	2	2	2	2	0	3
1294	24	0	1	Nenhuma;	0	0	1	Hospital Universitário da Universidade Federal do Piauí	1	1	PI	1	1	Medicina	Cirurgia Geral	3	1	0	0	1	1	1	0	0	0	0	1	1	0	1	0	0	0	1	1	0	0	1	2	6	0	0	0	1	1	0	1	0	0
1295	22	1	1	Nenhuma;	0	0	1	Hospital Universitário da Universidade Federal da Grande Dourados	1	1	MS	0	5	Psicologia	999	999	0	0	1	0	1	0	0	0	0	0	1	0	0	0	0	0	0	0	0	0	0	2	0	1	0	0	0	0	0	0	3	0	0
1296	27	1	1	Nenhuma;	0	0	1	Hospital Universitário de Santa Maria da Universidade Federal de Santa Maria	1	1	RS	1	1	Medicina	Anestesiologia	1	1	0	1	0	1	1	0	0	0	0	0	1	2	1	0	1	0	1	0	1	0	5	1	5	0	0	0	1	1	0	2	0	1
1297	29	1	1	Nenhuma;	0	0	1	Hospital Escola da Universidade Federal de Pelotas	1	1	RS	0	10	Medicina Veterinária	999	999	3	0	1	2	2	1	2	3	1	0	3	3	2	2	1	1	1	3	2	1	0	7	9	18	0	1	1	2	3	3	3	3	3
1298	24	1	1	Nenhuma;	0	0	1	Hospital Universitário de Santa Maria da Universidade Federal de Santa Maria	1	1	RS	0	4	Nutrição	999	999	2	0	1	0	3	2	0	2	2	0	1	2	2	1	0	1	2	2	0	2	0	9	4	12	0	0	0	2	1	0	1	3	2
1299	22	1	1	Nenhuma;	0	0	1	Complexo do Hospital de Clínicas da Universidade Federal do Paraná	1	1	PR	0	4	Nutrição	999	999	2	0	0	0	3	1	0	1	0	1	3	3	3	2	0	2	0	3	0	2	1	10	2	15	1	0	1	2	2	2	3	1	1
1300	30	1	1	Nenhuma;	0	0	1	Hospital das Clínicas da Universidade Federal de Pernambuco	1	1	PE	1	1	Medicina	Endocrinologia e Metabologia	2	0	0	0	0	0	0	0	0	0	0	0	2	0	0	0	0	0	0	0	0	0	0	0	2	0	0	0	2	1	0	2	0	0
1301	30	1	1	Nenhuma;	0	0	1	Hospital Universitário Alcides Carneiro da Universidade Federal de Campina Grande	1	1	PB	1	1	Medicina	Pediatria	5	1	0	0	1	2	2	0	1	1	1	2	2	2	1	1	1	0	2	0	1	0	6	4	11	0	0	0	2	2	1	2	3	1
1302	28	1	1	Obesidade ;	1	1	0	Hospital de Urgência de Sergipe	1	0	SE	1	1	Medicina	Clínica Médica	1	2	0	1	1	2	3	0	2	2	1	2	2	2	0	1	1	1	3	2	2	0	8	8	14	0	1	0	1	1	1	2	1	0
1303	24	1	1	Nenhuma;	0	0	1	Hospital de Clínicas da Universidade Federal do Triângulo Mineiro	1	1	MG	0	2	Enfermagem	999	999	1	1	1	1	2	1	0	1	1	0	1	2	2	1	0	1	1	2	0	1	0	7	4	9	0	0	0	2	1	3	1	2	1
1304	23	1	2	Obesidade;Doença pulmonar crônica;	1	1	0	Hospital Universitário Pedro Ernesto	1	1	RJ	1	1	Medicina	Psiquiatria	2	3	2	3	1	3	3	1	3	3	3	2	3	3	2	2	3	3	3	1	2	3	21	12	19	3	2	2	3	3	2	3	3	3
1305	30	1	1	Nenhuma;	0	0	1	Hospital Universitário da Universidade Federal do Piauí	1	1	PI	1	1	Medicina	Ginecologia e Obstetrícia	4	1	1	0	1	2	0	0	1	1	1	1	2	0	0	1	1	0	1	0	1	0	4	5	6	0	0	0	2	1	2	1	2	0
1306	31	1	1	Doença pulmonar crônica;	1	1	1	Hospital Universitário de Santa Maria da Universidade Federal de Santa Maria	1	1	RS	1	1	Medicina	Radiologia e Diagnóstico por Imagem	6	0	0	0	0	1	0	0	0	0	0	1	1	1	0	0	0	0	1	0	0	0	2	0	3	0	0	0	1	0	1	1	1	0
1307	26	1	1	Nenhuma;	0	0	1	Complexo Hospitalar Universitário da Universidade Federal do Pará	1	1	PA	0	5	Psicologia	999	999	1	1	0	0	1	1	0	0	0	0	1	2	1	1	0	1	0	2	2	1	0	3	4	8	0	0	0	1	1	3	3	3	1
1308	28	0	2	Nenhuma;	0	0	1	Hospital de Clínicas da Universidade Federal de Uberlândia	1	1	MG	1	1	Medicina	Anestesiologia	1	3	1	1	0	3	2	1	3	3	3	3	3	2	3	1	2	2	2	0	2	2	15	8	19	2	1	2	3	3	2	3	1	2
1309	25	1	3	Nenhuma;	0	0	0	Hospital Maternidade Sofia Feldman	2	0	MG	1	1	Medicina	Ginecologia e Obstetrícia	4	3	3	2	2	3	3	3	3	2	3	3	3	3	3	3	3	3	3	3	3	2	19	19	21	2	3	2	3	3	3	3	3	2
1310	29	1	1	Nenhuma;	0	0	1	Hospital Universitário de Santa Maria da Universidade Federal de Santa Maria	1	1	RS	0	7	Serviço Social	999	999	0	0	0	0	0	0	0	0	0	0	0	0	0	0	0	0	0	0	0	0	0	0	0	0	0	0	0	0	0	0	0	0	0
1311	28	1	1	Nenhuma;	0	0	0	Hospital Maternidade Sofia Feldman	2	0	MG	1	1	Medicina	Ginecologia e Obstetrícia	4	1	1	1	2	3	2	3	2	2	2	2	2	2	2	2	2	2	1	2	2	1	13	14	12	1	2	0	2	2	3	2	2	2
1312	32	1	2	Nenhuma;	0	0	1	Hospital Universitário Lauro Wanderley da Universidade Federal da Paraíba	1	1	PB	1	1	Medicina	Ginecologia e Obstetrícia	4	1	1	0	1	0	1	1	1	0	0	1	1	0	1	0	0	0	1	1	1	0	0	5	7	0	0	0	0	0	1	1	1	0
1313	32	0	2	Nenhuma;	0	0	1	Hospital Universitário Antonio Pedro da Universidade Federal Fluminense	1	1	RJ	1	1	Medicina	Ortopedia e Traumatologia	3	2	0	1	1	2	2	0	1	1	1	2	2	3	1	0	2	2	2	1	2	2	13	5	12	1	0	0	3	3	2	3	1	3
1314	27	1	3	Nenhuma;	0	0	1	Complexo Hospitalar da Universidade Federal do Ceará (Maternidade Escola Assis Chateaubriand)	1	1	CE	0	4	Nutrição	999	999	0	0	0	0	0	0	0	0	0	0	0	0	0	0	0	0	0	0	0	0	0	0	0	0	0	0	0	0	0	0	0	0	0
1315	23	1	4	Nenhuma;	0	0	1	Complexo do Hospital de Clínicas da Universidade Federal do Paraná	1	1	PR	0	4	Nutrição	999	999	1	2	1	0	1	0	0	1	2	1	1	1	0	1	0	1	1	1	1	0	0	5	5	6	0	0	0	1	1	0	2	1	1
1316	27	0	1	Obesidade;	1	1	1	Hospital das Clínicas da Universidade Federal de Minas Gerais	1	1	MG	1	1	Medicina	Infectologia pediátrica	5	0	0	0	0	3	0	0	3	0	3	0	3	3	0	0	0	0	0	0	3	0	9	3	6	0	0	0	3	3	0	3	0	0
1317	27	1	1	Nenhuma;	0	0	1	Hospital Universitário Professor Edgard Santos da Universidade Federal da Bahia	1	1	BA	1	1	Medicina	Cirurgia Plástica	3	0	1	1	1	1	1	0	1	1	0	1	0	1	1	0	1	0	2	1	0	0	4	4	6	0	0	0	1	1	0	1	1	1
1318	24	1	1	Nenhuma;	0	0	1	Hospital Universitário Onofre Lopes da Universidade Federal do Rio Grande do Norte	1	1	RN	0	7	Serviço Social	999	999	2	2	1	2	3	0	0	2	1	2	1	3	2	1	0	2	3	3	2	2	0	13	9	12	1	1	0	3	3	3	3	3	3
1319		1	2	Nenhuma;	0	0	1	Hospital Universitário Ana Bezerra da Universidade Federal do Rio Grande do Norte	1	1	RN	1	1	Medicina	Medicina de Família e Comunidade	1	3	1	3	1	3	3	3	3	3	3	3	3	3	3	3	3	3	3	3	3	3	21	17	21	3	3	2	1	1	1	1	2	1
1320	24	1	2	Nenhuma;	0	0	1	Hospital Universitário da Universidade Federal de Sergipe	1	1	SE	0	9	Terapia ocupacional	999	999	3	3	3	3	3	3	3	3	3	3	3	3	3	3	3	3	2	3	3	3	1	18	21	21	2	4	2	3	3	3	3	3	3
1321	25	1	1	Nenhuma;	0	0	1	Hospital Escola da Universidade Federal de Pelotas	1	1	RS	0	10	Educação Física	999	999	1	1	0	0	1	1	0	0	0	0	1	1	1	1	0	1	1	1	0	0	0	4	1	6	0	0	0	1	1	2	2	0	1
1322	27	0	2	Nenhuma;	0	0	1	Hospital Universitário Professor Edgard Santos da Universidade Federal da Bahia	1	1	BA	1	1	Medicina	Radiologia e Diagnóstico por Imagem	6	0	1	0	0	1	1	2	1	1	0	1	1	0	1	0	0	0	1	0	0	0	1	4	6	0	0	0	1	1	2	2	1	0
1323	32	1	1	Nenhuma;	0	0	0	Hospital de Base Rio Preto	3	1	SP	0	999	Patologia cirúrgica	999	999	1	1	1	0	0	0	0	0	0	0	0	1	0	1	1	1	0	0	0	0	0	2	2	3	0	0	0	0	0	1	1	1	0
1324	33	0	3	Nenhuma;	0	0	1	Hospital Universitário da Universidade Federal do Piauí	1	1	PI	1	1	Medicina	Cirurgia Geral	3	0	0	0	1	1	1	0	1	1	0	0	0	0	0	0	0	0	0	0	0	0	1	2	2	0	0	0	0	0	0	0	1	0
1325	27	1	1	Nenhuma;	0	0	0	Hospital da PUC-Campinas	2	1	SP	1	1	Medicina	Cardiologia	2	1	0	1	0	2	2	0	2	0	0	2	1	1	3	0	1	1	2	1	0	0	6	1	13	0	0	0	1	1	3	2	1	1
1326	23	0	1	Sobrepeso;	1	1	0	Laboratório Regional de Diagnóstico da UFPel	1	1	RS	0	10	Medicina Veterinária	999	999	1	2	3	2	3	1	0	0	1	3	0	1	3	0	0	3	2	1	1	1	3	20	7	4	2	0	0	3	2	3	3	1	3
1327	25	1	1	Nenhuma;	0	0	1	Hospital Universitário Ana Bezerra da Universidade Federal do Rio Grande do Norte	1	1	RN	0	3	Farmácia	999	999	1	3	0	1	0	1	0	1	1	0	2	2	1	1	1	0	1	3	0	1	0	2	7	11	0	0	0	0	1	0	3	0	1
1328	35	1	2	Nenhuma;	0	0	0	Hospital e Pronto Socorro 28 de Agosto	1	0	AM	0	5	Psicologia	999	999	3	3	1	2	3	1	1	3	3	3	3	3	3	3	3	3	3	3	3	3	3	19	18	19	2	3	2	3	3	3	3	3	3
1329	27	1	1	obesidade;	1	1	1	Hospital de Clínicas da Universidade Federal do Triângulo Mineiro	1	1	MG	0	6	Fisioterapia	999	999	1	1	1	0	2	1	0	1	1	2	0	1	1	1	0	2	2	2	0	1	0	10	3	7	1	0	0	3	2	2	2	2	2
1330	25	1	1	Nenhuma;	0	0	1	Hospital de Clínicas da Universidade Federal de Uberlândia	1	1	MG	0	6	Fisioterapia	999	999	1	0	1	0	2	1	0	1	1	1	1	1	1	1	1	1	1	1	0	1	0	7	3	7	0	0	0	1	1	0	1	0	0
1331	24	1	2	Nenhuma;	0	0	1	Complexo Hospitalar Universitário da Universidade Federal do Pará	1	1	PA	0	2	Enfermagem	999	999	2	0	0	1	3	1	0	0	0	0	0	3	1	1	0	2	0	0	1	0	0	6	2	7	0	0	0	1	2	2	3	1	0
1332	24	1	2	Nenhuma;	0	0	1	Hospital de Doenças Tropicais da Universidade Federal do Tocantins	1	1	TO	1	1	Medicina	Clínica Médica	1	2	1	1	0	2	1	0	1	1	2	1	1	2	1	2	1	2	1	0	0	1	11	4	8	1	0	0	1	1	2	3	1	2
1333	33	0	2	Nenhuma;	0	0	0	Hospital Cesar Leite	2	1	MG	1	1	Medicina	Ginecologia e Obstetrícia	4	1	0	0	0	0	0	0	0	0	0	2	1	0	0	0	0	0	1	0	0	0	0	0	5	0	0	0	0	0	2	1	1	0
1334	33	1	2	Nenhuma;	0	0	1	Hospital Universitário Ana Bezerra da Universidade Federal do Rio Grande do Norte	1	1	RN	1	1	Medicina	Pediatria	5	1	0	0	2	0	0	0	1	0	0	1	2	0	1	0	0	0	1	0	0	0	0	2	7	0	0	0	0	3	3	2	3	0
1335	25	1	2	Doença pulmonar crônica;	1	1	1	Hospital das Clínicas da Universidade Federal de Pernambuco	1	1	PE	0	2	Enfermagem	999	999	1	0	0	0	2	0	0	0	0	1	1	1	1	0	0	0	1	1	0	0	0	5	0	4	0	0	0	1	1	1	1	1	1
1336	24	0	2	Nenhuma;	0	0	1	Hospital Universitário Onofre Lopes da Universidade Federal do Rio Grande do Norte	1	1	RN	0	6	Fisioterapia	999	999	2	0	1	0	1	1	0	0	0	0	1	1	0	1	0	0	0	1	0	0	0	2	0	7	0	0	0	1	1	0	1	0	0
1337	25	0	1	Nenhuma;	0	0	1	Complexo do Hospital de Clínicas da Universidade Federal do Paraná	1	1	PR	0	9	Terapia ocupacional	999	999	2	1	1	0	1	1	1	1	1	0	0	1	0	1	0	1	2	0	0	0	0	5	3	6	0	0	0	1	3	1	3	3	2
1338	25	1	2	Nenhuma;	0	0	1	Hospital das Clínicas da Universidade Federal de Pernambuco	1	1	PE	0	5	Psicologia	999	999	2	1	1	0	1	1	0	1	1	0	1	1	1	1	0	0	0	0	0	0	0	3	2	7	0	0	0	1	0	1	3	1	0
1339	23	1	2	Nenhuma;	0	0	1	Hospital das Clínicas da Universidade Federal de Goiás	1	1	GO	0	10	Biomedicina	999	999	2	1	1	0	2	1	0	2	0	1	2	2	2	1	0	0	0	1	1	0	0	6	2	11	0	0	0	2	1	1	2	1	1
1340	23	1	1	Nenhuma;	0	0	1	Complexo do Hospital de Clínicas da Universidade Federal do Paraná	1	1	PR	0	4	Nutrição	999	999	1	0	1	2	2	1	0	2	3	1	1	2	1	0	1	0	0	2	0	2	0	5	8	9	0	1	0	2	2	1	1	2	0
1341	25	1	1	Nenhuma;	0	0	1	Hospital Universitário da Universidade Federal da Grande Dourados	1	1	MS	0	4	Nutrição	999	999	1	1	0	1	0	0	1	0	0	0	1	0	1	0	1	0	0	1	1	1	0	1	6	3	0	0	0	1	0	1	1	1	0
1342	23	1	1	Nenhuma;	0	0	1	Hospital Universitário da Universidade Federal de Santa Catarina	1	1	SC	0	5	Psicologia	999	999	1	0	0	0	1	0	0	1	0	0	1	1	0	0	0	0	0	0	0	0	0	1	0	4	0	0	0	0	0	0	1	0	0
1343		1	1	Nenhuma;	0	0	1	Hospital Universitário Professor Edgard Santos da Universidade Federal da Bahia	1	1	BA	1	1	Medicina	Clínica Médica	1	1	0	0	1	0	1	0	2	1	0	1	1	0	0	1	0	0	0	0	0	0	0	3	6	0	0	0	0	0	1	2	1	1
1344	25	0	1	Nenhuma;	0	0	1	Hospital Universitário da Universidade de Brasília	1	1	DF	1	1	Medicina	Anestesiologia	1	1	0	0	0	1	1	0	1	0	0	1	1	1	1	0	0	0	0	0	0	0	2	0	6	0	0	0	1	0	0	2	0	0
1345	28	0	1	Nenhuma;	0	0	1	Hospital Universitário da Universidade de Brasília	1	1	DF	1	1	Medicina	Dermatologia	2	0	0	0	0	1	0	0	0	0	0	1	1	0	0	0	0	0	1	0	0	0	1	0	3	0	0	0	1	1	0	2	0	1
1346	22	0	1	Nenhuma;	0	0	1	Hospital das Clínicas da Universidade Federal de Goiás	1	1	GO	0	10	Fonoaudiologia	999	999	1	0	0	0	2	1	1	2	1	1	2	1	1	1	0	1	1	1	1	1	0	6	4	9	0	0	0	2	1	2	2	3	1
1347	27	1	2	Nenhuma;	0	0	1	Hospital Universitário de Lagarto	1	1	SE	0	2	Enfermagem	999	999	1	0	1	1	1	0	1	1	1	0	1	2	2	1	1	2	2	1	0	0	0	8	4	7	0	0	0	1	2	2	1	0	1
1348	24	1	1	Nenhuma;	0	0	1	Complexo do Hospital de Clínicas da Universidade Federal do Paraná	1	1	PR	0	2	Enfermagem	999	999	0	2	1	0	3	0	0	2	0	3	2	2	1	0	0	3	3	3	1	0	0	14	3	9	2	0	0	3	2	1	3	3	3
1349	25	1	1	Nenhuma;	0	0	1	Hospital Universitário Professor Edgard Santos da Universidade Federal da Bahia	1	1	BA	0	5	Psicologia	999	999	1	3	2	2	3	2	0	2	0	1	1	2	2	1	0	2	0	2	0	1	0	10	6	11	1	0	0	2	2	3	3	1	0
1350	24	1	3	Nenhuma;	0	0	1	Hospital Universitário da Universidade Federal de Santa Catarina	1	1	SC	0	999	Multiprofissional	999	999	0	0	0	0	3	0	0	0	0	0	0	0	1	0	0	0	0	1	0	0	0	4	0	1	0	0	0	3	1	0	1	0	0
1351		1	1	Nenhuma;	0	0	1	Hospital Universitário Maria Aparecida Pedrossian da Universidade Federal de Mato Grosso do Sul	1	1	MS	1	1	Medicina	Pediatria	5	0	0	0	1	0	2	1	1	2	0	1	2	0	0	2	0	0	1	2	2	0	0	10	7	0	2	0	0	0	3	2	2	0
1352	33	1	1	Nenhuma;	0	0	1	Complexo do Hospital de Clínicas da Universidade Federal do Paraná	1	1	PR	1	1	Medicina	Infectologia pediátrica	5	0	0	0	0	0	0	0	1	0	0	0	0	0	1	0	0	0	0	0	0	0	0	0	2	0	0	0	0	0	1	1	0	0
1353	28	1	2	Nenhuma;	0	0	1	Hospital Universitário da Universidade Federal de Sergipe	1	1	SE	0	4	Nutrição	999	999	0	0	0	0	0	0	0	0	0	0	0	0	0	0	0	0	0	0	0	1	1	1	1	0	0	0	0	0	1	1	1	1	0
1354	31	1	1	Doença pulmonar crônica;	1	1	1	Hospital Universitário da Universidade Federal de Santa Catarina	1	1	SC	1	1	Medicina	Pediatria	5	0	0	0	0	2	1	0	1	2	0	0	1	2	1	0	1	2	0	0	0	1	8	2	4	0	0	0	2	1	1	1	1	1
1355	23	1	2	Nenhuma;	0	0	1	Hospital Universitário da Universidade Federal de Sergipe	1	1	SE	0	3	Farmácia	999	999	3	2	3	3	1	3	3	3	3	1	3	3	2	3	3	1	2	2	3	2	1	11	19	20	1	3	2	0	0	0	2	0	1
1356	28	1	2	Nenhuma;	0	0	1	Hospital de Clínicas da Universidade Federal de Uberlândia	1	1	MG	1	1	Medicina	Oncologia Clínica	2	3	2	2	2	3	3	2	3	2	2	3	3	3	3	3	3	3	3	3	1	2	18	15	21	2	3	2	2	2	2	2	3	3
1357	28	1	3	Imunossupressão;	1	1	1	Hospital Universitário Professor Edgard Santos da Universidade Federal da Bahia	1	1	BA	0	4	Nutrição	999	999	2	2	1	1	1	1	2	2	2	1	2	1	2	1	2	2	2	2	2	2	2	11	13	11	1	2	0	2	2	3	3	1	3
1358	26	1	1	Nenhuma;	0	0	1	Hospital Universitário da Universidade Federal do Piauí	1	1	PI	0	2	Enfermagem	999	999	3	0	2	1	1	1	0	1	1	2	2	3	3	3	3	3	3	3	3	2	3	17	10	16	2	2	1	3	3	3	3	2	3
1359	25	1	2	Nenhuma;	0	0	0	UBS/ Atenção Primária - SES/SE	1	0	SE	0	2	Enfermagem	999	999	0	1	0	1	1	0	0	0	0	0	0	1	0	0	0	0	0	0	0	0	0	1	2	1	0	0	0	3	1	0	3	2	0
1360	32	1	1	Nenhuma;	0	0	1	Hospital Universitário Lauro Wanderley da Universidade Federal da Paraíba	1	1	PB	0	2	Enfermagem	999	999	0	0	0	0	0	0	0	0	0	0	0	0	0	0	0	0	0	0	0	0	0	0	0	0	0	0	0	0	0	0	0	0	0
1361	26	1	1	Nenhuma;	0	0	1	Hospital Universitário da Universidade Federal de Juiz de Fora	1	1	MG	0	5	Psicologia	999	999	3	1	2	2	3	2	0	2	2	3	3	3	3	1	3	3	2	3	2	0	2	18	10	17	2	2	1	3	3	3	3	2	3
1362	33	0	1	Nenhuma;	0	0	1	Hospital Universitário Antonio Pedro da Universidade Federal Fluminense	1	1	RJ	1	1	Medicina	Neurologia	2	1	0	1	0	1	0	0	2	0	0	2	2	0	0	0	0	0	0	0	0	0	2	0	7	0	0	0	0	1	2	2	1	1
[truncated: 48 more columns]

## Sheet: Planilha3
Instituição	N
Hospital Universitário da Universidade de Brasília	116
Complexo do Hospital de Clínicas da Universidade Federal do Paraná	113
Hospital Universitário da Universidade Federal de Sergipe	59
Hospital Universitário Onofre Lopes da Universidade Federal do Rio Grande do Norte	58
Hospital Universitário da Universidade Federal do Piauí	56
Hospital Universitário da Universidade Federal de Juiz de Fora	51
Hospital das Clínicas da Universidade Federal de Goiás	48
Complexo Hospitalar da Universidade Federal do Ceará	41
Hospital de Clínicas da Universidade Federal de Uberlândia	39
Hospital Universitário Antonio Pedro da Universidade Federal Fluminense	39
Hospital Universitário da Universidade Federal de Santa Catarina	38
Hospital Universitário da Universidade Federal do Maranhão	36
Hospital Universitário de Santa Maria da Universidade Federal de Santa Maria	33
Hospital das Clínicas da Universidade Federal de Minas Gerais	32
Hospital das Clínicas da Universidade Federal de Pernambuco	27
Hospital Universitário Lauro Wanderley da Universidade Federal da Paraíba	27
Hospital Universitário Professor Edgard Santos da Universidade Federal da Bahia	27
Hospital Universitário Júlio Müller da Universidade Federal do Mato Grosso	26
Hospital Universitário Getúlio Vargas da Universidade Federal do Amazonas	23
Hospital Universitário Cassiano Antonio de Moraes da Universidade Federal do Espírito Santo	21
Hospital Universitário da Universidade Federal da Grande Dourados	21
Complexo Hospitalar Universitário da Universidade Federal do Pará	20
Hospital Escola da Universidade Federal de Pelotas	20
Hospital de Clínicas da Universidade Federal do Triângulo Mineiro	19
Hospital Universitário Ana Bezerra da Universidade Federal do Rio Grande do Norte	19
Hospital Universitário Maria Aparecida Pedrossian da Universidade Federal de Mato Grosso do Sul	16
Instituto Hospital de Base de Brasília	15
Hospital Universitário Dr. Miguel Riet Corrêa Júnior da Universidade Federal do Rio Grande	14
Hospital Universitário Professor Alberto Antunes da Universidade Federal de Alagoas	14
Complexo Hospitalar da Universidade Federal do Ceará (Maternidade Escola Assis Chateaubriand)	12
Hospital Universitário de Lagarto	11
UBS/ Atenção Primária SES-DF	10
Hospital da Região Leste	9
Hospital de Ensino Dr. Washington Antônio de Barros da Universidade Federal do Vale do São Francisco	9
Hospital Regional de Sobradinho	8
Hospital Regional de Taguatinga	7
Hospital Regional do Gama	7
Hospital São Lucas da PUCRS	6
Maternidade Escola Januário Cicco da Universidade Federal do Rio Grande do Norte	6
Hospital Regional de Ceilândia	5
Hospital Universitário Alcides Carneiro da Universidade Federal de Campina Grande	5
Hospital Universitário de Londrina	5
Hospital de Clínicas de Porto Alegre	4
Hospital de Doenças Tropicais da Universidade Federal do Tocantins	4
Hospital Infantil Lucidio Portela	4
Hospital Regional da Asa Norte	4
Hospital Regional de Santa Maria	4
Hospital São Sebastião	4
Secretaria de Saúde do Distrito Federal	4
UBS/ Atenção Primária SES-RS	4
Hospital de Clínicas de Itajubá	3
Hospital Universitário Gaffrée e Guinle da Universidade Federal do Estado do Rio de Janeiro	3
Hospital Universitário Pedro Ernesto	3
Irmandade Nossa Senhora das Mercês Santa Casa de Montes Claros	3
UBS/ Atenção Básica - SES/SC	3
UBS/ Atenção Primária - SES/SE	3
Centro Estadual de Reabilitação e Readaptação Dr Henrique Santillo	2
Hospital Colônia Dr. João Machado	2
Hospital da Região Leste (HRPa / SES-DF)	2
Hospital de Apoio de Brasília	2
Hospital de Base Rio Preto	2
Hospital João XXIII	2
Hospital Maternidade Sofia Feldman	2
Hospital Materno Infantil de Brasília	2
Hospital Veterinário UFU	2
Instituto Ortopédico de Goiânia	2
Maternidade Odete Valadares	2
Santa Casa Montes Claros	2
UBS/ Atenção Primária - SES/SP	2
Associacao Hospitalar Santa Rosalia	1
Beneficência Portuguesa de São Paulo	1
CAPS	1
CAPS Taguatinga SES-DF	1
Centro Avançado de Oncologia	1
Centro de Referência Municipal para COVID - Santa Maria	1
Clínica Odontológica Universitária	1
Complexo de Saúde São João de Deus	1
Departamento de Patologia Animal da UFPel	1
Escola Superior de Ciências da Saúde	1
Escola Superior de Ciências da Saúde SES-DF	1
Hospital 9 de Julho	1
Hospital Beneficente UNIMAR	1
Hospital Casa de Saúde	1
Hospital Cesar Leite	1
Hospital da Criança de Brasília	1
Hospital da Criança Santo Antônio	1
Hospital da PUC-Campinas	1
Hospital da Restauração Gov. Paulo Guerra	1
Hospital Daher Lago Sul	1
Hospital das Clínicas da Faculdade de Medicina da Universidade de São Paulo	1
Hospital das Forças Armadas	1
Hospital de Base de São José do Rio Preto	1
Hospital de Base Dr. Ary Pinheiro	1
Hospital de Clínicas de Uberlândia	1
Hospital de Clínicas Veterinárias	1
Hospital de Clínicas Veterinárias - UFPel	1
Hospital de Urgência de Sergipe	1
Hospital do Trabalhador	1
Hospital e Maternidade Santa Isabel	1
Hospital e Pronto Socorro 28 de Agosto	1
Hospital Estadual da Criança	1
Hospital Estadual Materno-Infantil Dr. Jurandir do Nascimento	1
Hospital Evangélico Goiano	1
Hospital Geral de Itapecerica da Serra	1
Hospital Geral do Estado	1
Hospital Getúlio Vargas	1
Hospital HOME	1
Hospital Infantil Varela Santiago	1
Hospital Júlia Kubitschek	1
Hospital Municipal Getúlio Vargas	1
Hospital Otorrino Center	1
Hospital Psiquiátrico São Pedro	1
Hospital Regional Antônio Dias	1
Hospital regional da asa norte	1
Hospital Regional da Asa Norte SES-DF	1
Hospital Regional da Samambaia	1
Hospital Regional de Cacoal	1
Hospital Santa Isabel Ubá	1
Hospital Santa Rosália	1
Hospital São Lucas - Cascavel PR	1
Hospital São Vicente de Paulo	1
Hospital Universitário Cajuru	1
Hospital Universitário Clemente de Faria	1
Hospital Universitario da Universidade Federal de São Carlos	1
Hospital Universitário da Universidade Federal do Vale do São Francisco	1
Hospital Universitário de Santa Maria	1
Hospital Universitário Regional Norte do Paraná	1
Hospital Veterinário Universitário de Santa Maria	1
Hospital Veterinário Universitário de Santa Maria - UFSM	1
Instituto Benjamin Constant	1
Instituto de Assistência Médica ao Servidor Público Estadual	1
Laboratório Regional de Diagnóstico da UFPel	1
Maternidade Municipal Mãe Esperança	1
999	1
Obras Sociais Irmã Dulce	1
Posto de Saúde Lineu Jucá	1
Santa Casa de Misericórdia de Cerquilho	1
Santa Casa de Misericórdia de São Sebastião do Paraíso	1

## Sheet: Planilha1
	OLBI-D	OLBI-E7	OLBI-E8wp	OLBI-Totalbp	OLBI-Totalwp	Ref
Media	2.77399	3.6193	3.79189	3.03294	3.28294	2.66
DP	0.839488	0.755976	0.661479	0.664253	0.664253	0.8
m-1DP	1.9345	2.86333	3.13041	2.36869	2.61869	1.86
m+1DP	3.61348	4.37528	4.45337	3.69719	3.94719	3.46
